# Supplementary material for: Natural Language Processing of Clinical Notes for Cancer Research and Patient Care Prior to Widespread Adoption of Generative AI: Scoping Review
Source: JMIR AI. 2026 May 14;5:e73481. doi: 10.2196/73481 (PMC13175237; doi:10.2196/73481)
Supplement: Multimedia Appendix 2 [file ai-v5-e73481-s002.xlsx]

## Sheet: all studies
covidence#	study_id	title	reviewer_name	doi	country	year	clinical_note_type	other_data	text_language	text_source	data_access	patient_characteristics	reported_characteristics	cancer_type	data_pts	data_docs	trainset_docs	valset_docs	testset_docs	trainset_pts	valset_pts	testset_pts	ontologies	rule_based	discrete_models	neural_networks	pretrained_language_models	pretrained_clinical_models	feature_vector	implementation_type	evaluation_data	nlp_application	metrics_reported	annotation_method	non_english_corpora_model	best_performing_non_english_corpora_model	best_perfoming_PLM	deployment_stage
10524	Ehrentraut 2015	Exploration of known and unknown early symptoms of cervical cancer and development of a symptom spectrum - Outline of a data and text mining based approach	Consensus		Sweden	2015	Other/nos		Other	Single institution	No statement provided	Not reported		Cervical cancer											CRF					Existing tool	Different site	Information extraction	Other	Not applicable	Language specific model	NA	NA	Research prototype
10517	Yim 2015	In-depth annotation for patient level liver cancer staging	Consensus		United States of America	2015	Admission notes; Operative notes; Other/nos	Radiology reports ; Structured data	English	Single institution	No statement provided	Not reported		Liver cancer	236	731	439		292	160		76			Naive Bayes Classifier; SVM; Trees; Other				N-grams	New cancer-specific model	Same as development	Diagnostic classification	Precision; Recall ; F1-Score	Supervised	NA	NA	NA	Research prototype
10516	Velupillai 2015	BluLab: Temporal Information Extraction for the 2015 Clinical TempEval Challenge	Consensus		United States of America	2015	Other/nos	Pathology reports	English	Single institution	Publicly available	Reported	Treatment/management	Colorectal cancer			293		147				cTAKES	Rule_based	SVM; CRF				Bag of Words	New cancer-specific model	Same as development	Information extraction	Precision; Recall ; F1-Score	Supervised	NA	NA	NA	Research prototype
10356	Yang 2018	Towards automated knowledge discovery of hepatocellular carcinoma: Extract patient information from Chinese clinical reports	Consensus	10.1145/3239438.3239445	China	2018	Admission notes; Discharge summaries	Radiology reports	Chinese	Single institution	No statement provided	Not reported		Liver cancer			3996		1570					Rule_based	Trees	RNN			Context-free embeddings	New cancer-specific model	Same as development	Information extraction	Precision; Recall ; F1-Score	Supervised	Language specific model	NA	NA	Research prototype
10339	Zhu 2018	Knowledge Extraction of Long-Term Complications from Clinical Narratives of Blood Cancer Patients with HCT Treatments	Consensus	10.1145/3233547.3233635	United States of America	2018	Other/nos	Pathology reports; Radiology reports ; Other EHR text	English	Single institution	No statement provided	Not reported		Leukemia	545	3500000	2000000		1500000	286		259	MetaMap; cTAKES; UMLS							Existing tool	Same as development	Information extraction	Precision; Recall ; F1-Score	Supervised	NA	NA	NA	Research prototype
10325	Wang 2018	Medical entity recognition of Esophageal Carcinoma based on word clustering	Consensus		China	2018	Other/nos		Chinese	Single institution	No statement provided	Not reported		Oesophageal cancer											Clustering				Context-free embeddings	New cancer-specific model	Same as development	Information extraction	Other	Not applicable	Language specific model	NA	NA	Research prototype
10313	Lee 2019	An efficient, robust, and customizable information extraction and pre-processing pipeline for electronic health records	Consensus	10.5220/0008071303100321	United States of America	2019	Other/nos	Other medical investig. reports	English	Single institution	No statement provided	Not reported		Prostate cancer									MetaMap; UMLS	Rule_based						Existing tool		Information extraction ; Patient de-identification ; Named entity normalisation		Not applicable	NA	NA	NA	Research prototype
10278	Vidal 2019	Semantic data integration techniques for transforming big biomedical data into actionable knowledge	Consensus	10.1109/CBMS.2019.00116	Germany	2019	Other/nos		German			Not reported		Lung cancer									cTAKES; UMLS	Rule_based						Existing tool		Information extraction ; Named entity normalisation	Other	Not applicable	Language specific model	NA	NA	Research prototype
10277	Najafabadipour 2019	Recognition of time expressions in Spanish electronic health records	Consensus	10.1109/CBMS.2019.00025	Spain	2019	Other/nos	Other medical investig. reports	Spanish	Single institution	No statement provided	Not reported		Lung cancer		100								Rule_based						New cancer-specific model	Same as development	Information extraction ; Named entity normalisation	Precision; Recall ; F1-Score	Supervised	Language specific model	NA	NA	Research prototype
10247	Nair 2019	Automated clinical concept-value pair extraction from discharge summary of pituitary adenoma patients	Consensus		India	2019	Discharge summaries		English	Single institution	No statement provided	Not reported		Brain & CNS		223							MetaMap	Rule_based						New cancer-specific model	Same as development	Information extraction	Precision; Recall ; F1-Score	Supervised	NA	NA	NA	Research prototype
10216	GarciÃ¡-Pablos 2020	Vicomtech at cantemist 2020	Consensus		Spain	2020	Other/nos	Pathology reports; Radiology reports	Spanish	Single institution	Publicly available	Not reported		Other/nos			501	500	300								BERT		Contextual embeddings	New cancer-specific model	Same as development	Information extraction ; Named entity normalisation	Precision; Recall ; F1-Score	Supervised	Language specific pretrained model; BioClinical pretrained model	Language specific pretrained model	NA	Research prototype
10215	Chapman 2020	Automatic icd code classification with label description attention mechanism	Consensus		Germany	2020	Other/nos	Pathology reports; Radiology reports ; Other medical investig. reports	Spanish	Single institution	Publicly available	Not reported		Other/nos			501	499	300								BERT		Contextual embeddings	New cancer-specific model	Same as development	Diagnostic classification	Precision; Recall ; F1-Score; Other	Supervised	Multi-lingual pretrained model; Language adapted pretrained model	Language adapted pretrained model	NA	Research prototype
10214	Osborne 2020	Identification of cancer entities in clinical text combining transformers with dictionary features	Consensus		United States of America	2020	Other/nos	Other EHR text	Spanish	Single institution	No statement provided	Not reported		Other/nos		1301	501	500	300				Domain-specific dictionary	Rule_based			BERT	Clinical BERT	Contextual embeddings	New cancer-specific model	Same as development	Information extraction	Precision; Recall ; F1-Score	Supervised	Language specific pretrained model; Multi-lingual pretrained model; Language specific model	Language specific model	NA	Research prototype
10213	Lange 2020	NLNDE at CANTEMIST: Neural Sequence Labeling and Parsing Approaches for Clinical Concept Extraction	Consensus	https://arxiv.org/abs/2010.12322	Germany	2020	Other/nos	Pathology reports; Radiology reports	Spanish	Single institution	Publicly available	Not reported		Other/nos		1301	501	500	300					Rule_based		RNN	BERT		Context-free embeddings; Contextual embeddings	New cancer-specific model	Same as development	Information extraction ; Named entity normalisation	Precision; Recall ; F1-Score; Other	Supervised	Language specific model	NA	NA	Research prototype
10211	Wang 2020	A parallel-attention model for tumor named entity recognition in Spanish	Consensus		China	2020	Other/nos	Pathology reports; Radiology reports	Spanish	Single institution	Publicly available	Not reported		Other/nos			501	500	300							CNN; RNN			Context-free embeddings	New cancer-specific model	Same as development	Information extraction	Precision; Recall ; F1-Score	Supervised	Language specific model	NA	NA	Research prototype
10210	Rivera-Zavala 2020	Deep neural model with contextualized-word embeddings for named entity recognition in Spanish clinical text	Consensus		Spain	2020	Other/nos	Pathology reports; Radiology reports	Spanish	Single institution	Publicly available	Not reported		Other/nos			501	250	5231							RNN		Clinical BERT	Contextual embeddings	New cancer-specific model	Same as development	Information extraction	Precision; Recall ; F1-Score	Supervised	Language specific model; Multi-lingual pretrained model; Language specific pretrained model; Language specific BioClinical pretrained model	Language specific BioClinical pretrained model	NA	Research prototype
10209	Jabreel 2020	End-to-end neural coder for tumor named entity recognition	Consensus		Yemen	2020	Other/nos	Pathology reports; Radiology reports	Spanish	Single institution	Publicly available	Not reported					501	500	300						CRF	CNN; RNN			Context-free embeddings	New cancer-specific model	Same as development	Information extraction ; Named entity normalisation	Precision; Recall ; F1-Score; Other	Supervised	Language specific model	NA	NA	Research prototype
10208	Hassan 2020	Tumor entity recognition and coding for Spanish electronic health records	Consensus		Spain	2020	Other/nos	Pathology reports; Radiology reports	Spanish	Single institution	Publicly available	Not reported		Other/nos			500	500	300						CRF	CNN; RNN			Context-free embeddings	New cancer-specific model	Same as development	Information extraction ; Named entity normalisation	Precision; Recall ; F1-Score; Other	Supervised	Language specific model	NA	NA	Research prototype
10207	Ruas 2020	Lasigebiotm at cantemist: Named entity recognition and normalization of tumour morphology entities and clinical coding of Spanish health-related documents	Consensus		Portugal	2020	Other/nos	Pathology reports; Radiology reports	Spanish	Single institution	Publicly available	Not reported		Other/nos			501	500	300						CRF	RNN	BERT		Contextual embeddings	New cancer-specific model	Same as development	Information extraction ; Named entity normalisation	Precision; Recall ; F1-Score; Other	Supervised	Language specific model	NA	NA	Research prototype
10205	Moseley 2020	A corpus for detecting high-context medical conditions in intensive care patient notes focusing on frequently readmitted patients	Consensus		United States of America	2020	Discharge summaries; Nursing notes		English	Single institution	Available on reasonable request	Reported	Treatment/management	Brain & CNS; Oesophageal cancer; Pancreatic cancer; Stomach cancer											Logistic regression	CNN			Bag of Words; Context-free embeddings	New cancer-specific model	Same as development	Diagnostic classification	F1-Score	Supervised	NA	NA	NA	Research prototype
10180	Solarte-Pabon 2020	Lung cancer diagnosis extraction from clinical notes written in spanish	Consensus	10.1109/CBMS49503.2020.00099	Spain	2020	Other/nos		Spanish	Single institution	No statement provided	Not reported		Lung cancer								1000		Rule_based						New cancer-specific model	Same as development	Information extraction	Precision; Recall ; F1-Score	Supervised	Language specific model	NA	NA	Research prototype
10125	Miller 2021	Domain adaptation in practice: Lessons from a real-world information extraction pipeline	Consensus		United States of America	2021	Other/nos		English	Single institution	Publicly available	Not reported		Brain & CNS; Colorectal cancer											SVM		BERT		Bag of Words; Contextual embeddings	New cancer-specific model	Same as development	Information extraction	Accuracy; F1-Score	Supervised	NA	NA	NA	Research prototype
10124	Solarte-PabÃ³n 2021	Extracting Cancer Treatments from Clinical Text written in Spanish: A Deep Learning Approach	Consensus	10.1109/DSAA53316.2021.9564137	Spain	2021	Other/nos		Spanish	Single institution	No statement provided	Not reported		Lung cancer		400	280	60	60							RNN			Context-free embeddings	New cancer-specific model	Same as development	Information extraction	Precision; Recall ; F1-Score	Supervised	Language specific pretrained model; Language specific BioClinical pretrained model	Language specific BioClinical pretrained model	NA	Research prototype
10072	Jamaluddin 2021	Patient Diagnosis Classification based on Electronic Medical Record using Text Mining and Support Vector Machine	Consensus	10.1109/iSemantic52711.2021.9573178	Indonesia	2021	Consultation notes		Other	Single institution	No statement provided	Not reported		Other/nos		52150	41720		10430						SVM				TF-IDF	New cancer-specific model	Same as development	Diagnostic classification	Accuracy; Precision; Recall ; F1-Score	Not applicable	Language specific model	NA	NA	Research prototype
10025	Lazic 2022	Information extraction from clinical records: an example for breast cancer	Consensus	https://doi.org/10.1109/MELECON53508.2022.9842995	Serbia	2022	Progress notes; Other/nos	Pathology reports; Radiology reports ; Other medical investig. reports	Other	Single institution	No statement provided	Reported	Age	Breast cancer								50		Rule_based						New cancer-specific model	Same as development	Information extraction	Accuracy	Supervised	Language specific model	NA	NA	Research prototype
10011	Likith 2022	Automated Medical Recommendation System using Machine Learning Techniques and Natural Language Processing	Consensus	10.1109/C2I456876.2022.10051457	India	2022	Other/nos	Pathology reports; Radiology reports	English		No statement provided	Not reported		Other/nos											Trees		BERT		Contextual embeddings	New cancer-specific model		Information extraction	Accuracy; Precision; Recall ; F1-Score	Not applicable	NA	NA	NA	Research prototype
10009	Nair 2022	Building an Explainable Diagnostic Classification Model for Brain Tumor using Discharge Summaries	Consensus	10.1016/j.procs.2023.01.182	India	2023	Discharge summaries		English	Single institution	No statement provided	Reported	Treatment/management	Brain & CNS		422							MetaMap; UMLS	Rule_based	Trees					New cancer-specific model	Same as development	Information extraction ; Diagnostic classification	Accuracy; Precision; Recall ; F1-Score; AUC-ROC	Not applicable	NA	NA	NA	Research prototype
9928	Nam 2023	A BERT-Based Artificial Intelligence to Analyze Free-Text Clinical Notes for Binary Classification in Papillary Thyroid Carcinoma Recurrence	Consensus	10.1109/ICCE56470.2023.10043578	South Korea	2023	Other/nos		Other	Single institution	No statement provided	Reported	Cancer Stage/Metastasis	Other/nos	2126												BERT		Contextual embeddings	New cancer-specific model	Same as development	Information extraction ; Named entity normalisation	Precision; Recall ; F1-Score	Supervised	Language adapted pretrained model	NA	NA	Research prototype
9908	Garcia-Barragan 2023	Structuring Breast Cancer Spanish Electronic Health Records Using Deep Learning	Consensus	10.1109/CBMS58004.2023.00252	Spain	2023	Other/nos	Pathology reports	Spanish	Multiple institutions	No statement provided	Not reported		Breast cancer		550							Domain-specific dictionary	Rule_based			BERT		Contextual embeddings	New cancer-specific model	Same as development	Information extraction	Precision; Recall ; F1-Score	Supervised	Multi-lingual pretrained model	NA	NA	Research prototype
9901	Rohanian 2023	Using Bottleneck Adapters to Identify Cancer in Clinical Notes under Low-Resource Constraints	Consensus	10.18653/v1/2023.bionlp-1.5	United Kingdom	2023	Other/nos		English	Multiple institutions	Available on reasonable request	Not reported		Other/nos			5563		1000							RNN	BERT	Clinical BERT	Context-free embeddings; Contextual embeddings	New cancer-specific model	Same as development	Diagnostic classification	Precision; Recall ; F1-Score	Supervised	NA	NA	General-domain PLM	Research prototype
9881	Paolo 2023	Named Entity Recognition in Italian Lung Cancer Clinical Reports using Transformers	Consensus	10.1109/BIBM58861.2023.10385778	Italy	2023	Consultation notes		Other	Single institution	Available on reasonable request	Not reported		Lung cancer	257												BERT	Clinical BERT	Contextual embeddings	New cancer-specific model	Same as development	Information extraction	Precision; Recall ; F1-Score	Supervised	Language specific pretrained model; Multi-lingual pretrained model; Language specific BioClinical pretrained model	Language specific BioClinical pretrained model	Domain-specific PLM	Research prototype
7852	Bote-Curiel 2021	Text Analytics and Mixed Feature Extraction in Ovarian Cancer Clinical and Genetic Data	Consensus	10.1109/ACCESS.2021.3072941	Spain	2021	Progress notes; Other/nos	Other medical investig. reports	Spanish	Single institution	No statement provided	Reported	Treatment/management	Ovarian cancer	54										Clustering				Bag of Words	New cancer-specific model		Topic modelling	Other	Not applicable	Language specific model	NA	NA	Research prototype
7831	GonzÃ¡lez 2020	Machine Learning Models for Cancer Type Classification with Unstructured Data	Consensus	10.13053/CyS-24-2-3367	Mexico	2020	Other/nos		English	Single institution	Publicly available	Not reported		Breast cancer; Liver cancer; Lung cancer	225	10518	8414		2104						SVM	FNN			Context-free embeddings	New cancer-specific model	Same as development	Diagnostic classification	Precision; Recall ; F1-Score	Not applicable	NA	NA	NA	Research prototype
7785	Redd 2022	Identification of colorectal cancer using structured and free text clinical data	Consensus	10.1177/14604582221134406	United States of America	2022	Other/nos	Structured data	English	Multiple institutions	Available on reasonable request	Reported	Age	Colorectal cancer			3905		434						Logistic regression ; SVM; Clustering; Trees					New cancer-specific model	Same as development	Diagnostic classification; Topic modelling	Accuracy; Precision; Recall ; AUC-ROC	Not applicable	NA	NA	NA	Research prototype
7761	Zheng 2018	Automated Information Extraction on Treatment and Prognosis for Non-Small Cell Lung Cancer Radiotherapy Patients: Clinical Study	Consensus	10.2196/medinform.8662	United States of America	2018	Other/nos		English	Single institution	No statement provided	Not reported		Lung cancer	50	261							Domain-specific dictionary	Rule_based						Existing tool	Same as development	Information extraction	Precision; Recall	Supervised	NA	NA	NA	Research prototype
7440	Ruckdeschel 2023	Unstructured Data Are Superior to Structured Data for Eliciting Quantitative Smoking History From the Electronic Health Record	Consensus	10.1200/CCI.22.00155	United States of America	2023	Admission notes; Discharge summaries		English	Single institution	Publicly available	Reported	Age; Gender; Race; Ethnicity; Treatment/management	Lung cancer		1837								Rule_based				Clinical BERT	Contextual embeddings	New cancer-specific model	Same as development	Information extraction ; Cohort/Trial matching	Accuracy; Precision; Recall ; F1-Score; Specificity	Supervised	NA	NA	NA	Research prototype
7419	PabÃ³n 2021	Integrating Speculation Detection and Deep Learning to Extract Lung Cancer Diagnosis from Clinical Notes	Consensus	10.3390/app11020865	Spain	2021	Other/nos		Spanish	Single institution	No statement provided	Not reported		Lung cancer		14750	11800	1475	1475					Rule_based		RNN			Context-free embeddings	New cancer-specific model	Different site	Information extraction	Precision; Recall ; F1-Score	Supervised	Language specific model	NA	NA	Research prototype
7350	Zeng 2018	Using natural language processing and machine learning to identify breast cancer local recurrence	Consensus	10.1186/s12859-018-2466-x	United States of America	2018	Progress notes	Pathology reports	English	Multiple institutions	In-house/restricted data	Not reported		Breast cancer									MetaMap; UMLS		SVM				Bag of Words; TF-IDF	New cancer-specific model	Same as development	Diagnostic classification	Precision; Recall ; F1-Score; AUC-ROC	Supervised	NA	NA	NA	Research prototype
7349	Schiappa 2023	Validation of RUBY for Breast Cancer Knowledge Extraction From a Large French Electronic Medical Record System	Consensus	10.1200/CCI.22.00130	France	2023	Consultation notes; Operative notes	Pathology reports	French	Single institution	No statement provided	Not reported		Breast cancer								630		Rule_based		CNN				Existing tool	Different site	Information extraction	Precision	Supervised	Language specific model	NA	NA	Research prototype
7327	Gauthier 2023	Automating Access to Real-World Evidence	Consensus	10.1016/j.jtocrr.2022.100340	Canada	2022	Other/nos	Pathology reports; Structured data	English	Single institution	No statement provided	Reported	Cancer Stage/Metastasis; Treatment/management	Lung cancer								100		Rule_based						Existing tool	Different site	Information extraction	Accuracy; Other	Supervised	NA	NA	NA	Research prototype
7324	Simon 2019	Applying Artificial Intelligence to Address the Knowledge Gaps in Cancer Care	Consensus	10.1634/theoncologist.2018-0257	United States of America	2019	Consultation notes	Pathology reports	English	Single institution	No statement provided	Not reported		Leukemia; Lung cancer									UMLS	Rule_based						New cancer-specific model	Same as development	Information extraction	Precision; Recall ; F1-Score	Supervised	NA	NA	NA	Research prototype
7218	Osborne 2016	Efficient identification of nationally mandated reportable cancer cases using natural language processing and machine learning	Consensus	10.1093/jamia/ocw006	United States of America	2016	Other/nos	Pathology reports	English	Multiple institutions	No statement provided	Not reported		Other/nos									MetaMap; UMLS	Rule_based						New cancer-specific model	Same as development	Cohort/Trial matching	Accuracy; Precision; Recall ; F1-Score	Supervised	NA	NA	NA	Research prototype
7064	Hong 2021	Construction of the cervical cancer common terminology for promoting semantic interoperability and utilization of Chinese clinical data	Consensus	10.1186/s12911-021-01672-x	China	2021	Other/nos		Chinese	Multiple institutions	Available on reasonable request	Not reported		Cervical cancer	445									Rule_based	CRF					New cancer-specific model	Same as development	Information extraction	Precision; Recall ; F1-Score	Supervised	Language specific model	NA	NA	Research prototype
7055	GonzÃ¡lez-BeltrÃ¡n 2022	Breast, Lung and Liver Cancer Classification from Structured and Unstructured Data	Consensus	10.13053/CyS-26-1-4167	Mexico	2022	Other/nos	Radiology reports ; Structured data	English	Single institution	Publicly available	Reported	Gender; Ethnicity; Treatment/management	Breast cancer; Liver cancer; Lung cancer	225	10518									SVM; Trees	FNN			Context-free embeddings	New cancer-specific model	Same as development	Diagnostic classification	Precision; Recall ; F1-Score	Not applicable	NA	NA	NA	Research prototype
7037	Razjouyan 2021	Measuring Adoption of Patient Priorities-Aligned Care Using Natural Language Processing of Electronic Health Records: Development and Validation of the Model	Consensus	10.2196/18756	United States of America	2021	Other/nos		English	Multiple institutions	No statement provided	Reported	Age; Gender; Race	Other/nos	658	778	700	78						Rule_based	Linear Regression				Bag of Words	New cancer-specific model	Same as development	Diagnostic classification	Accuracy; Precision; Recall ; AUC-ROC; Specificity; Other	Supervised	NA	NA	NA	Research prototype
7034	Zhu 2019	Automatically identifying social isolation from clinical narratives for patients with prostate Cancer	Consensus	10.1186/s12911-019-0795-y	United States of America	2019	Consultation notes; Progress notes; Discharge summaries; Other/nos	Other EHR text	English	Single institution	Available on reasonable request	Reported	Age; Race; Ethnicity	Prostate cancer	4195	206506	150990		55516	3138		1057	UMLS	Rule_based						New cancer-specific model		Information extraction	Precision; Recall ; F1-Score	Supervised	NA	NA	NA	Research prototype
7033	Meystre 2023	Piloting an automated clinical trial eligibility surveillance and provider alert system based on artificial intelligence and standard data models	Consensus	10.1186/s12874-023-01916-6	Netherlands	2023	Other/nos	Structured data	English	Single institution	Available on reasonable request	Not reported		Other/nos								400	UMLS; Domain-specific dictionary	Rule_based						New cancer-specific model	Same as development	Information extraction ; Cohort/Trial matching	Precision; Recall ; AUC-ROC	Supervised	NA	NA	NA	Research prototype
7029	Lin 2022	Development and Validation of a Machine Learning Approach Leveraging Real-World Clinical Narratives as a Predictor of Survival in Advanced Cancer	Consensus	10.1200/CCI.22.00064	Australia	2022	Consultation notes		English	Single institution	No statement provided	Reported	Age; Gender; Race; Cancer Stage/Metastasis	Other/nos						4791		726			Trees				Bag of Words	Existing tool		Information extraction ; Diagnostic classification	AUC-ROC	Not applicable	NA	NA	NA	Research prototype
7028	Lopez-Garcia 2021	Transformers for Clinical Coding in Spanish	Consensus	10.1109/ACCESS.2021.3080085	Spain	2021	Nursing notes; Other/nos	Pathology reports; Radiology reports	Spanish	Single institution	Publicly available	Not reported		Other/nos			501	500	300								BERT	Clinical BERT	Contextual embeddings	New cancer-specific model	Same as development	Information extraction	Precision; Recall ; F1-Score; Mean Average Precision (MAP)	Supervised	Language specific BioClinical pretrained model	NA	Domain-specific PLM	Research prototype
6944	Morin 2021	An artificial intelligence framework integrating longitudinal electronic health records with real-world data enables continuous pan-cancer prognostication	Consensus	0.1038/s43018-021-00236-2	United States of America	2021	Other/nos	Pathology reports; Radiology reports	English	Multiple institutions	Available on reasonable request	Reported	Age; Gender; Race; Risk exposure; Cancer Stage/Metastasis; Treatment/management; Receptor/mutation/biomarker status	Bladder cancer; Breast cancer; Lung cancer; Prostate cancer											Logistic regression				TF-IDF	New cancer-specific model	Same as development	Prognostic classification	F1-Score	Not applicable	NA	NA	NA	Research prototype
6906	Lossio-Ventura 2023	Clinical concept recognition: Evaluation of existing systems on EHRs	Consensus	10.3389/frai.2022.1051724	United States of America	2023	Other/nos		English	Single institution	Publicly available			Other/nos									MetaMap; cTAKES; NCBO BioPortal	Rule_based		CNN; RNN			Context-free embeddings	Existing tool	Different site	Information extraction	Precision; Recall ; F1-Score	Supervised	NA	NA	NA	Research prototype
6896	Cohen 2023	A Natural Language Processing Algorithm to Improve Completeness of ECOG Performance Status in Real-World Data	Consensus	10.3390/app13106209	United States of America	2023	Consultation notes; Nursing notes; Other/nos	Pathology reports; Radiology reports ; Structured data	English	Multiple institutions	Publicly available	Reported	Age; Gender; Race; Ethnicity; Cancer Stage/Metastasis; Treatment/management	Breast cancer; Colorectal cancer; Other/nos; Leukemia; Liver cancer; Lung cancer; Melanoma of the skin; Ovarian cancer; Pancreatic cancer; Prostate cancer; Other/nos	7400					700	1600	5100		Rule_based						New cancer-specific model	Same as development	Information extraction ; Diagnostic classification	Accuracy; Precision; Recall ; F1-Score	Supervised	NA	NA	NA	Research prototype
6895	Zeng 2019	Identifying Breast Cancer Distant Recurrences from Electronic Health Records Using Machine Learning	Consensus	10.1007/s41666-019-00046-3	United States of America	2019	Progress notes; Nursing notes; Operative notes; Other/nos	Pathology reports; Structured data	English	Single institution	No statement provided	Not reported		Breast cancer						1396		599	MetaMap		SVM	FNN; CNN			TF-IDF; Context-free embeddings	New cancer-specific model	Same as development	Information extraction ; Diagnostic classification	Precision; Recall ; F1-Score; AUC-ROC	Supervised	NA	NA	NA	Research prototype
6891	Schiappa 2022	RUBY: Natural Language Processing of French Electronic Medical Records for Breast Cancer Research	Consensus	10.1200/CCI.21.00199	France	2022	Consultation notes; Operative notes	Pathology reports	French	Single institution	No statement provided	Not reported		Breast cancer	2073	4101	3034		1067					Rule_based		CNN				New cancer-specific model	Same as development	Information extraction	Precision; Recall ; F1-Score	Supervised	Language specific model	NA	NA	Research prototype
6871	Jensen 2017	Analysis of free text in electronic health records for identification of cancer patient trajectories	Consensus	0.1038/srep46226	Norway	2017	Admission notes; Discharge summaries; Nursing notes; Other/nos		Other	Single institution		Reported	Treatment/management	Colorectal cancer; Oesophageal cancer; Pancreatic cancer; Other/nos			1000						UMLS	Rule_based	Naive Bayes Classifier				TF-IDF	New cancer-specific model	Same as development	Diagnostic classification	Accuracy; Precision	Not applicable	Language specific model	NA	NA	Research prototype
6865	Gupta 2021	Automated Identification of Patients With Immune-Related Adverse Events From Clinical Notes Using Word Embedding and Machine Learning	Consensus	10.1200/CCI.20.00109	United States of America	2021	Other/nos		English	Multiple institutions	No statement provided	Reported	Age; Gender; Race; Treatment/management	Other/nos; Lung cancer; Melanoma of the skin; Other/nos		9924							Domain-specific dictionary	Rule_based	Logistic regression ; SVM; Trees	CNN; RNN			TF-IDF; Context-free embeddings	New cancer-specific model	Same as development	Diagnostic classification	Precision; Recall ; F1-Score; AUC-ROC	Supervised	NA	NA	NA	Research prototype
6856	Xu 2016	Development and validation of method for defining conditions using Chinese electronic medical record	Consensus	10.1186/s12911-016-0348-6	China	2016	Admission notes; Discharge summaries; Operative notes	Pathology reports; Radiology reports	Chinese	Single institution	Publicly available	Reported	Age; Gender; Comorbidities	Liver cancer			20		500			450	NCBO BioPortal; Domain-specific dictionary	Rule_based						New cancer-specific model	Same as development	Information extraction	Precision; Recall ; Specificity	Supervised	Language specific model	NA	NA	Research prototype
6832	Lin 2023	Machine learning-based natural language processing to extract PD-L1 expression levels from clinical notes	Consensus	10.1177/14604582231198021	United States of America	2023	Other/nos		English	Multiple institutions	No statement provided	Not reported		Other/nos	892		800	100	100					Rule_based						New cancer-specific model	Same as development	Information extraction	Precision; Recall ; F1-Score	Supervised	NA	NA	NA	Research prototype
6812	Jagannatha 2019	Overview of the First Natural Language Processing Challenge for Extracting Medication, Indication, and Adverse Drug Events from Electronic Health Record Notes (MADE 1.0)	Consensus	10.1007/s40264-018-0762-z	United States of America	2019	Consultation notes; Discharge summaries; Other/nos		English	Single institution	Publicly available	Not reported		Other/nos	21	1089	876		213	18		3			SVM; Trees; CRF	FNN			Context-free embeddings	New cancer-specific model	Same as development	Information extraction	Precision; Recall ; F1-Score	Supervised	NA	NA	NA	Research prototype
6380	Huang 2020	Application of Neural Network and Cluster Analyses to Differentiate TCM Patterns in Patients With Breast Cancer	Consensus	10.3389/fphar.2020.00670	China	2020	Other/nos		Chinese	Single institution	No statement provided	Reported	Treatment/management	Breast cancer	2738								Domain-specific dictionary		Clustering	FNN			TF-IDF	Existing tool		Information extraction ; Named entity normalisation ; Topic modelling	Other	Not applicable	Language specific model	NA	NA	Research prototype
5888	Dodgion 2017	Institutional variation in surgical care for early-stage breast cancer at community hospitals	Consensus	http://dx.doi.org/10.1016/j.jss.2016.11.065	United States of America	2016	Operative notes; Other/nos		English	Multiple institutions	No statement provided	Reported	Age; Gender; Race; Risk exposure; Comorbidities; Cancer Stage/Metastasis; Treatment/management; Receptor/mutation/biomarker status	Breast cancer										Rule_based						New cancer-specific model	Same as development	Information extraction	Precision; Recall ; F1-Score	Supervised	NA	NA	NA	Research prototype
4523	Swaminathan 2024	Selective prediction for extracting unstructured clinical data	Consensus	10.1093/jamia/ocad182	United States of America	2024	Other/nos	Pathology reports	English	Single institution	Available on reasonable request	Not reported		Brain & CNS; Colorectal cancer; Other/nos			1000	112	451						Logistic regression ; SVM; Trees				TF-IDF	New cancer-specific model	Same as development	Information extraction	Precision; Recall ; F1-Score; AUC-ROC	Weakly supervised; Supervised	NA	NA	NA	Research prototype
4266	Carter 2015	KRAS testing of patients with metastatic colorectal cancer in a community-based oncology setting: A retrospective database analysis	Consensus	10.1186/s13046-015-0146-5	United States of America	2015	Progress notes		English	Multiple institutions	No statement provided	Reported	Age; Gender; Race; Risk exposure; Comorbidities; Cancer Stage/Metastasis	Colorectal cancer					300						Trees					Existing tool	Not applicable	Diagnostic classification	Precision; Cohen's Kappa; Other	Supervised	NA	NA	NA	Research prototype
3862	ThaddeusBeck 2020	Artificial Intelligence Tool for Optimizing Eligibility Screening for Clinical Trials in a Large Community Cancer Center	Consensus	10.1200/CCI.19.00079	United States of America	2020	Progress notes		English	Single institution	No statement provided	Reported	Age; Gender; Cancer Stage/Metastasis; Receptor/mutation/biomarker status	Breast cancer								239	Domain-specific dictionary							Existing tool		Information extraction ; Cohort/Trial matching	Accuracy; Precision; Recall ; Specificity	Supervised	NA	NA	NA	Research prototype
3735	Poort 2020	Documentation of Palliative and End-of-Life Care Process Measures among Young Adults Who Died of Cancer: A Natural Language Processing Approach	Consensus	10.1089/jayao.2019.0040	United States of America	2020	Consultation notes; Admission notes; Progress notes; Discharge summaries		English	Single institution	No statement provided	Reported	Age; Gender; Race; Risk exposure; Treatment/management	Brain & CNS; Breast cancer; Cervical cancer; Colorectal cancer; Leukemia; Liver cancer; Melanoma of the skin; Other/nos								14		Rule_based						Existing tool		Information extraction	Accuracy	Supervised	NA	NA	NA	Research prototype
3729	Kirshner 2021	Automated electronic health recordâ€“based tool for identification of patients with metastatic disease to facilitate clinical trial patient ascertainment	Consensus	10.1200/CCI.20.00180	United States of America	2021	Consultation notes	Radiology reports	English	Multiple institutions	No statement provided	Reported	Age; Gender; Race; Ethnicity	Bladder cancer; Breast cancer; Colorectal cancer; Other/nos; Lung cancer; Melanoma of the skin	66532								Domain-specific dictionary		Logistic regression				Bag of Words	New cancer-specific model	Different site	Diagnostic classification; Cohort/Trial matching	Precision; Recall ; Specificity; Other	Supervised	NA	NA	NA	Research prototype
3646	Tamang 2015	Detecting unplanned care from clinician notes in electronic health records	Consensus	10.1200/JOP.2014.002741	United States of America	2015	Other/nos	Other EHR text	English	Single institution	No statement provided	Not reported		Breast cancer; Lung cancer; Stomach cancer; Other/nos									Domain-specific dictionary	Rule_based						New cancer-specific model	Same as development	Information extraction	Precision	Supervised	NA	NA	NA	Research prototype
3638	Udelsman 2020	Variation in Serious Illness Communication among Surgical Patients Receiving Palliative Care	Consensus	10.1089/jpm.2019.0268	United States of America	2020	Admission notes; Progress notes; Discharge summaries		English			Reported	Age; Treatment/management	Pancreatic cancer									Domain-specific dictionary							Existing tool		Information extraction	Recall ; Specificity	Supervised	NA	NA	NA	Research prototype
3632	Yuan 2021	Performance of a Machine Learning Algorithm Using Electronic Health Record Data to Identify and Estimate Survival in a Longitudinal Cohort of Patients with Lung Cancer	Consensus	10.1001/jamanetworkopen.2021.14723	United States of America	2021	Progress notes; Discharge summaries	Pathology reports; Structured data	English	Single institution	No statement provided	Reported	Age; Gender; Race	Lung cancer						8793		2931	UMLS; Domain-specific dictionary	Rule_based	Other					New cancer-specific model	Same as development	Information extraction ; Prognostic classification	Precision; Recall ; F1-Score; AUC-ROC; Specificity	Supervised	NA	NA	NA	Research prototype
3588	Tan 2017	Development and Validation of an Automated Method to Identify Patients Undergoing Radical Cystectomy for Bladder Cancer Using Natural Language Processing	Consensus	10.1016/j.urpr.2016.09.011	United States of America	2017	Discharge summaries; Operative notes	Pathology reports	English	Single institution	No statement provided	Not reported		Bladder cancer						20		497	Domain-specific dictionary	Rule_based						New cancer-specific model	Same as development	Information extraction	Precision; Recall ; Specificity; Cohen's Kappa	Supervised	NA	NA	NA	Research prototype
3580	Ernecoff 2019	Electronic Health Record Phenotypes for Identifying Patients with Late-Stage Disease: a Method for Research and Clinical Application	Consensus	10.1007/s11606-019-05219-9	United States of America	2019	Other/nos		English	Single institution	No statement provided	Not reported		Other/nos								74		Rule_based						Existing tool	Different site	Information extraction	Precision; Recall ; Other	Supervised	NA	NA	NA	Research prototype
3575	Bouvry 2016	The SYNODOS Project: System for the Normalization and Organization of Textual Medical Data for Observation in Healthcare	Consensus	http://dx.doi.org/10.1016/j.irbm.2016.03.002	France	2016	Discharge summaries; Operative notes		French	Single institution	No statement provided	Not reported		Colorectal cancer									UMLS; Domain-specific dictionary	Rule_based						New cancer-specific model		Information extraction		Supervised	Language specific model	NA	NA	Research prototype
3560	Mashima 2022	Using Natural Language Processing Techniques to Detect Adverse Events From Progress Notes Due to Chemotherapy	Consensus	10.1177/11769351221085064	Japan	2022	Progress notes		Japanese	Single institution	No statement provided	Reported	Age; Gender; Treatment/management	Breast cancer; Ovarian cancer; Pancreatic cancer; Other/nos	200					30		170	Other	Rule_based						New cancer-specific model	Same as development	Information extraction	Other	Supervised	Language specific model	NA	NA	Research prototype
3548	Shah 2019	Neural networks for mining the associations between diseases and symptoms in clinical notes	Consensus	10.1007/s13755-018-0062-0	United States of America	2019	Other/nos		English	Single institution	No statement provided	Not reported		Breast cancer					154738			500	MetaMap		Clustering; Other				Context-free embeddings	New cancer-specific model		Information extraction	Other	Not applicable	NA	NA	NA	Research prototype
3543	Warner 2016	Feasibility and accuracy of extracting cancer stage information from narrative electronic health record data	Consensus	10.1200/JOP.2015.004622	United States of America	2016	Consultation notes	Pathology reports; Radiology reports	English	Single institution	No statement provided	Not reported		Lung cancer			1103	1220				1025		Rule_based						New cancer-specific model	Same as development	Information extraction	Cohen's Kappa	Supervised	NA	NA	NA	Research prototype
3539	Liu 2019	Learning to detect and understand drug discontinuation events from clinical narratives	Consensus	10.1093/jamia/ocz048	United States of America	2019	Other/nos		English	Single institution	No statement provided	Not reported		Other/nos		1867	1668		200						SVM				Context-free embeddings	New cancer-specific model	Same as development	Diagnostic classification	Recall ; AUC-ROC; Specificity	Supervised	NA	NA	NA	Research prototype
3528	Lindvall 2022	Natural Language Processing to Identify Advance Care Planning Documentation in a Multisite Pragmatic Clinical Trial	Consensus	https://doi.org/10.1016/j.jpainsymman.2021.06.025	United States of America	2022	Consultation notes; Progress notes; Discharge summaries; Other/nos		English	Multiple institutions	No statement provided	Reported	Age; Gender; Race; Cancer Stage/Metastasis	Other/nos									Domain-specific dictionary	Rule_based						Existing tool		Information extraction	Accuracy; Precision; Recall ; F1-Score	Supervised	NA	NA	NA	Research prototype
3517	Chen 2019	Using natural language processing to extract clinically useful information from Chinese electronic medical records	Consensus	10.1016/j.ijmedinf.2019.01.004	China	2019	Operative notes	Pathology reports; Radiology reports ; Structured data	Chinese	Single institution	No statement provided	Reported	Treatment/management	Liver cancer	92					60		32		Rule_based	CRF					New cancer-specific model	Same as development	Information extraction ; Diagnostic classification	Precision; Recall ; F1-Score	Supervised	Language specific model	NA	NA	Research prototype
3516	Banerjee 2019	Weakly supervised natural language processing for assessing patient-centered outcome following prostate cancer treatment	Consensus	10.1093/jamiaopen/ooy057	United States of America	2019	Consultation notes; Progress notes; Discharge summaries; Other/nos	Other medical investig. reports	English	Single institution	No statement provided	Reported	Treatment/management	Prostate cancer	6595	528362							UMLS; Domain-specific dictionary; Other		Logistic regression				TF-IDF; N-grams; Context-free embeddings	New cancer-specific model	Same as development	Diagnostic classification	Accuracy; Precision; Recall ; F1-Score	Weakly supervised	NA	NA	NA	Research prototype
3511	Araki 2023	Real-world treatment response in Japanese patients with cancer using unstructured data from electronic health records	Consensus	10.1007/s12553-023-00739-1	Japan	2023	Progress notes	Pathology reports; Radiology reports	Japanese	Single institution	Available on reasonable request	Reported	Age; Gender; Risk exposure; Cancer Stage/Metastasis; Treatment/management	Breast cancer; Lung cancer						15		70	Domain-specific dictionary	Rule_based						New cancer-specific model	Same as development	Diagnostic classification	Recall ; Specificity	Supervised	Language specific model	NA	NA	Research prototype
3510	Agaronnik 2020	Challenges of Developing a Natural Language Processing Method With Electronic Health Records to Identify Persons With Chronic Mobility Disability	Consensus	10.1016/j.apmr.2020.04.024	United States of America	2020	Discharge summaries; Nursing notes; Other/nos		English	Multiple institutions	In-house/restricted data	Reported	Age; Gender; Race; Ethnicity	Colorectal cancer				400					Domain-specific dictionary	Rule_based						Existing tool		Information extraction		Supervised	NA	NA	NA	Research prototype
3509	Karimi 2021	Development and Use of Natural Language Processing for Identification of Distant Cancer Recurrence and Sites of Distant Recurrence Using Unstructured Electronic Health Record Data	Consensus	10.1200/CCI.20.00165	United States of America	2021	Other/nos	Pathology reports; Radiology reports	English	Multiple institutions	No statement provided	Reported	Age; Gender; Race; Ethnicity; Cancer Stage/Metastasis; Treatment/management	Breast cancer; Other/nos	1273										Trees		BERT		Contextual embeddings	Existing tool	Same as development	Information extraction	Accuracy; F1-Score; AUC-ROC	Supervised	NA	NA	NA	Research prototype
3079	Sultan 2023	Using ChatGPT to Predict Cancer Predisposition Genes: A Promising Tool for Pediatric Oncologists.	Consensus	10.7759/cureus.47594	Jordan	2023	Consultation notes; Other/nos		English	Single institution	No statement provided		Age; Gender	Colorectal cancer; Leukemia; Other/nos					77			53					GPT		Contextual embeddings	Existing tool		Other	Other	Supervised	NA	NA	NA	Research prototype
2645	Liu 2020	End-to-End Models to Imitate Traditional Chinese Medicine Syndrome Differentiation in Lung Cancer Diagnosis: Model Development and Validation.	Consensus	10.2196/17821	China	2020	Other/nos		Chinese	Single institution	No statement provided			Lung cancer			965	120	120							CNN; RNN	BERT		Context-free embeddings	New cancer-specific model	Same as development	Diagnostic classification	Precision; Recall ; F1-Score; AUC-ROC; Mean Average Precision (MAP); Other	Not applicable	Language specific model	NA	NA	Research prototype
2429	Wang 2023	Analyzing the Symptom Clusters Among Children With Acute Lymphoblastic Leukemia During Chemotherapy Based on Electronic Nursing Records.	Consensus	10.1097/NCC.0000000000001287	China	2023	Nursing notes		Chinese	Single institution	No statement provided	Not reported		Leukemia																		Information extraction ; Topic modelling		Not applicable	Language specific model	NA	NA	Research prototype
2403	Kondratieff 2022	Mining Medication Use Patterns from Clinical Notes for Breast Cancer Patients Through a Two-Stage Topic Modeling Approach.	Consensus	PMC9285151	United States of America	2022	Other/nos	Structured data	English	Single institution		Reported	Age; Gender; Race; Ethnicity	Breast cancer											Clustering					New cancer-specific model		Topic modelling	Other	Not applicable	NA	NA	NA	Research prototype
2271	Li 2020	A system for automatically extracting clinical events with temporal information.	Consensus	10.1186/s12911-020-01208-9	China	2020	Other/nos	Pathology reports	English	Single institution	Available on reasonable request	Not reported		Brain & CNS; Colorectal cancer			146571570	73285785	73285785							RNN			Context-free embeddings	New cancer-specific model	Different site	Information extraction	Precision; Recall ; F1-Score	Supervised	NA	NA	NA	Research prototype
2152	Kittner 2021	Annotation and initial evaluation of a large annotated German oncological corpus.	Consensus	10.1093/jamiaopen/ooab025	Germany	2021	Discharge summaries		German	Multiple institutions	Publicly available	Not reported		Liver cancer; Melanoma of the skin		200	150		50				Domain-specific dictionary	Rule_based	CRF	RNN			Bag of Words; Context-free embeddings	New cancer-specific model	Same as development	Information extraction ; Named entity normalisation	Precision; Recall ; F1-Score	Supervised	Language specific model	NA	NA	Research prototype
2149	Uyeda 2023	Predictors of Documented Goals-of-Care Discussion for Hospitalized Patients With Chronic Illness.	Consensus	10.1016/j.jpainsymman.2022.11.012	United States of America	2023	Consultation notes; Admission notes; Progress notes; Discharge summaries		English	Multiple institutions	No statement provided	Reported	Age; Gender; Race; Ethnicity	Other/nos										Rule_based					Context-free embeddings	New cancer-specific model	Same as development	Information extraction	Precision; Recall ; Specificity	Supervised	NA	NA	NA	Research prototype
2106	Gibofsky 2017	Effects of non-medical switching on outcomes among patients prescribed tumor necrosis factor inhibitors.	Consensus	10.1080/03007995.2017.1375903	United States of America	2017	Other/nos		English	Multiple institutions	No statement provided	Reported	Age; Race; Risk exposure; Treatment/management	Other/nos					304				UMLS	Rule_based						Existing tool	Different site	Information extraction	Accuracy; Precision; Recall ; F1-Score; Other	Supervised	NA	NA	NA	Research prototype
2105	Yu 2021	A Natural Language Processing-Assisted Extraction System for Gleason Scores: Development and Usability Study.	Consensus	10.2196/27970	United States of America	2021	Consultation notes	Pathology reports	English	Single institution	No statement provided	Not reported		Prostate cancer	200	200								Rule_based						New cancer-specific model	Same as development	Information extraction ; Diagnostic classification	Accuracy	Supervised	NA	NA	NA	Pilot tested
2063	Syed 2020	Integrated Natural Language Processing and Machine Learning Models for Standardizing Radiotherapy Structure Names.	Consensus	10.3390/healthcare8020120	United States of America	2020	Other/nos		English	Multiple institutions	No statement provided	Not reported		Lung cancer; Prostate cancer						1083		465			k-Nearest Neighbors Classifier ; Logistic regression ; SVM; Trees				Context-free embeddings	New cancer-specific model	Different site	Named entity normalisation	Accuracy; Precision; Recall ; F1-Score	Supervised	NA	NA	NA	Research prototype
2044	GonzÃ¡lez-Castro 2023	Machine Learning Algorithms to Predict Breast Cancer Recurrence Using Structured and Unstructured Sources from Electronic Health Records.	Consensus	10.3390/cancers15102741	Spain	2023	Consultation notes	Pathology reports; Radiology reports ; Other medical investig. reports	French	Single institution	In-house/restricted data	Reported	Age; Gender; Risk exposure; Comorbidities; Cancer Stage/Metastasis; Treatment/management; Receptor/mutation/biomarker status	Breast cancer	823					555	185	83	Domain-specific dictionary		Trees				Bag of Words	Existing tool	Same as development	Information extraction ; Prognostic classification	Precision; Recall ; F1-Score; AUC-ROC	Supervised	Language specific model	NA	NA	Research prototype
2000	Hong 2020	Natural language processing for abstraction of cancer treatment toxicities: accuracy versus human experts.	Consensus	10.1093/jamiaopen/ooaa064	United States of America	2020	Other/nos		English	Single institution	In-house/restricted data	Reported	Treatment/management	Other/nos					100				cTAKES; UMLS; Other	Rule_based						New cancer-specific model	Same as development	Information extraction	Precision; Recall ; F1-Score	Supervised	NA	NA	NA	Research prototype
1928	Gregg 2017	Automating the Determination of Prostate Cancer Risk Strata From Electronic Medical Records.	Consensus	10.1200/CCI.16.00045	United States of America	2017	Progress notes; Operative notes	Pathology reports; Other EHR text	English	Single institution	No statement provided	Reported	Age; Race	Prostate cancer					10					Rule_based						New cancer-specific model	Same as development	Information extraction	Precision; Recall ; Cohen's Kappa	Supervised	NA	NA	NA	Research prototype
1897	Raghavan 2014	How essential are unstructured clinical narratives and information fusion to clinical trial recruitment?	Consensus	PMC4333685	United States of America	2014	Progress notes; Discharge summaries; Operative notes; Other/nos	Pathology reports; Radiology reports ; Other medical investig. reports; Structured data	English	Single institution	No statement provided	Not reported		Leukemia; Prostate cancer									MetaMap; UMLS									Information extraction ; Cohort/Trial matching	Other	Supervised	NA	NA	NA	Research prototype
1844	SolartePabÃ³n 2022	Negation and uncertainty detection in clinical texts written in Spanish: a deep learning-based approach.	Consensus	10.7717/peerj-cs.913	Spain	2022	Other/nos		Spanish	Single institution	Available on reasonable request	Not reported		Breast cancer; Lung cancer				2700								RNN	BERT		Context-free embeddings	New cancer-specific model	Different site	Information extraction	Precision; Recall ; F1-Score	Supervised	Language specific model; Multi-lingual pretrained model	Multi-lingual pretrained model	NA	Research prototype
1816	Yang 2020	A Natural Language Processing Tool to Extract Quantitative Smoking Status from Clinical Narratives.	Consensus	10.1109/ICHI48887.2020.9374369	United States of America	2020	Other/nos		English	Single institution	No statement provided	Not reported		Lung cancer		200								Rule_based						New cancer-specific model	Same as development	Information extraction	Precision; Recall ; F1-Score	Supervised	NA	NA	NA	Research prototype
1744	Loda 2019	Exploration of Artificial Intelligence Use with ARIES in Multiple Myeloma Research.	Consensus	10.3390/jcm8070999	Germany	2019	Progress notes		German	Single institution	No statement provided	Reported	Age; Gender; Ethnicity; Treatment/management	Other/nos			100	100	100				Domain-specific dictionary	Rule_based						New cancer-specific model	Same as development	Information extraction	Precision; Recall ; F1-Score	Supervised	Language specific model	NA	NA	Research prototype
1653	Zeng 2023	The innovative model based on artificial intelligence algorithms to predict recurrence risk of patients with postoperative breast cancer.	Consensus	10.3389/fonc.2023.1117420	United States of America	2023	Other/nos	Pathology reports	Chinese	Single institution	Publicly available	Not reported		Breast cancer						1289		552		Rule_based	SVM; Trees	RNN			Bag of Words	New cancer-specific model	Same as development	Information extraction ; Diagnostic classification	Accuracy; Precision; Recall ; F1-Score; AUC-ROC	Supervised	Language specific model	NA	NA	Research prototype
1558	Tyczynski 2021	Incidence and Risk Factors of Pneumonitis in Patients with Non-Small Cell Lung Cancer: An Observational Analysis of Real-World Data.	Consensus	10.1007/s40487-021-00150-8	United States of America	2021	Other/nos		English	Multiple institutions	In-house/restricted data	Reported	Age; Gender; Race; Ethnicity; Comorbidities; Cancer Stage/Metastasis; Treatment/management; Receptor/mutation/biomarker status	Lung cancer																Existing tool		Information extraction		Not applicable	NA	NA	NA	Research prototype
1531	Hernandez-Boussard 2016	New Paradigms for Patient-Centered Outcomes Research in Electronic Medical Records: An Example of Detecting Urinary Incontinence Following Prostatectomy.	Consensus	10.13063/2327-9214.1231	United States of America	2016	Consultation notes; Progress notes; Other/nos		English	Single institution		Reported	Age; Race; Treatment/management	Prostate cancer					200				UMLS	Rule_based						New cancer-specific model	Same as development	Information extraction	Precision; Recall	Supervised	NA	NA	NA	Research prototype
1483	Li 2020	Clinical Documentation to Predict Factors Associated with Urinary Incontinence Following Prostatectomy for Prostate Cancer.	Consensus		United States of America	2020	Other/nos		English	Multiple institutions	No statement provided	Reported	Age; Gender; Race; Risk exposure; Comorbidities; Cancer Stage/Metastasis; Treatment/management	Prostate cancer			528362		117											Existing tool		Information extraction	Precision; Recall ; F1-Score	Supervised	NA	NA	NA	Research prototype
1457	Shi 2022	Identifying Patients Who Meet Criteria for Genetic Testing of Hereditary Cancers Based on Structured and Unstructured Family Health History Data in the Electronic Health Record: Natural Language Processing Approach.	Consensus	10.2196/37842	United States of America	2022	Other/nos		English	Single institution	No statement provided	Reported	Age; Gender; Race	Breast cancer; Colorectal cancer; Ovarian cancer; Pancreatic cancer			1300		1000					Rule_based						New cancer-specific model	Same as development	Information extraction ; Cohort/Trial matching	Precision; Recall ; F1-Score	Supervised	NA	NA	NA	Research prototype
1420	Storey 2024	Symptom clusters in breast cancer survivors with and without type 2 diabetes over the cancer trajectory.	Consensus	10.1016/j.apjon.2023.100343	United States of America	2024	Other/nos		English	Multiple institutions	No statement provided	Reported	Age; Gender; Comorbidities; Cancer Stage/Metastasis; Treatment/management	Breast cancer					1693				MetaMap		Clustering				Context-free embeddings	New cancer-specific model	Same as development	Information extraction	F1-Score	Supervised	NA	NA	NA	Research prototype
1391	Karlsson 2021	Impact of deep learning-determined smoking status on mortality of cancer patients: never too late to quit.	Consensus	10.1016/j.esmoop.2021.100175	Finland	2021	Other/nos		Other	Single institution	Available on reasonable request	Not reported		Bladder cancer; Brain & CNS; Breast cancer; Colorectal cancer; Other/nos; Leukemia; Lung cancer; Melanoma of the skin; Other/nos; Oesophageal cancer; Pancreatic cancer; Prostate cancer; Stomach cancer; Other/nos		5000											BERT		Contextual embeddings	New cancer-specific model	Same as development	Diagnostic classification	Precision; Recall ; Specificity	Supervised	Language specific pretrained model; Language adapted pretrained model	Language adapted pretrained model	NA	Research prototype
1297	Preston 2023	Toward structuring real-world data: Deep learning for extracting oncology information from clinical text with patient-level supervision.	Consensus	10.1016/j.patter.2023.100726	United States of America	2023	Operative notes	Pathology reports; Radiology reports	English	Multiple institutions	In-house/restricted data	Not reported		Other/nos						23438	7745	7881						Clinical BERT	Contextual embeddings	New cancer-specific model	Different site	Information extraction ; Diagnostic classification	Accuracy; F1-Score; AUC-ROC; Other	Weakly supervised	NA	NA	NA	Research prototype
1058	Biron 2014	An information retrieval system for computerized patient records in the context of a daily hospital practice: the example of the Léon Bérard Cancer Center (France).	Consensus	10.4338/ACI-2013-08-CR-0065	France	2014	Consultation notes; Discharge summaries	Pathology reports; Radiology reports ; Other medical investig. reports; Structured data	French	Single institution	In-house/restricted data	Not reported		Breast cancer										Rule_based						Existing tool	Same as development	Information extraction ; Cohort/Trial matching	Precision; Recall	Supervised	Language specific model	NA	NA	Clinical integration (routine use)
1031	Ling 2019	Using natural language processing to construct a metastatic breast cancer cohort from linked cancer registry and electronic medical records data.	Consensus	10.1093/jamiaopen/ooz040	United States of America	2019	Other/nos	Pathology reports; Radiology reports ; Structured data	English	Single institution	No statement provided	Not reported		Breast cancer								146	UMLS	Rule_based	Logistic regression				Context-free embeddings	Existing tool		Information extraction ; Diagnostic classification	Accuracy; Precision; Recall ; F1-Score; AUC-ROC; Specificity; Other	Supervised; Weakly supervised	NA	NA	NA	Research prototype
1004	Liu 2022	MetBERT: a generalizable and pre-trained deep learning model for the prediction of metastatic cancer from clinical notes.	Consensus	PMID: 35854741	United States of America	2022	Discharge summaries		English	Single institution	Publicly available	Not reported		Other/nos		1610											BERT	Clinical BERT	Context-free embeddings	New cancer-specific model	Different site	Information extraction ; Diagnostic classification	Precision; Recall ; F1-Score	Supervised	NA	NA	Domain-specific PLM	Research prototype
944	Hong 2023	Analysis of the cluster efficacy and prescription characteristics of traditional Chinese medicine intervention for non-small cell lung cancer based on a clustering algorithm.	Consensus	10.3233/THC-220644	China	2023	Other/nos		Chinese	Single institution	Available on reasonable request	Reported	Age; Gender; Treatment/management	Lung cancer	215										Clustering					New cancer-specific model	Not applicable	Topic modelling	Other	Not applicable	Language specific model	NA	NA	Research prototype
926	Zelina 2023	Extraction, Labeling, Clustering, and Semantic Mapping of Segments From Clinical Notes.	Consensus		Czechia	2023	Other/nos		Other	Single institution	In-house/restricted data	Not reported		Breast cancer										Rule_based	Clustering; Other	FNN; RNN	BERT		TF-IDF; Context-free embeddings	New cancer-specific model	Same as development	Information extraction ; Diagnostic classification; Topic modelling	Accuracy; F1-Score; Cosine Similarity	Supervised	Language specific model; Language specific pretrained model	Language specific pretrained model	NA	Research prototype
905	Mitoma 2021	Development of a Systematic Approach to Consultation Record Data from Cancer Consultation and Support Centers.	Consensus	10.3233/SHTI210663	Japan	2021	Consultation notes		Japanese	Single institution	No statement provided	Not reported		Other/nos											Other					New cancer-specific model		Information extraction		Not applicable	Language specific model	NA	NA	Research prototype
865	Tahabi 2023	SymptomGraph: Identifying Symptom Clusters from Narrative Clinical Notes using Graph Clustering.	Consensus	https://doi.org/10.1145/3555776.3577685	United States of America	2023	Consultation notes; Progress notes; Discharge summaries; Other/nos	Structured data	English	Single institution	No statement provided	Reported	Gender; Comorbidities; Cancer Stage/Metastasis; Treatment/management	Colorectal cancer	996	1675							MetaMap	Rule_based	Clustering				Context-free embeddings	New cancer-specific model	Same as development	Information extraction ; Topic modelling	Other	Not applicable	NA	NA	NA	Research prototype
861	Bozkurt 2020	Phenotyping severity of patient-centered outcomes using clinical notes: A prostate cancer use case.	Consensus	10.1002/lrh2.10237	United States of America	2020	Progress notes; Nursing notes; Other/nos		English	Single institution	No statement provided	Reported	Treatment/management	Prostate cancer	259	259	252		109				Domain-specific dictionary	Rule_based		CNN			N-grams; Context-free embeddings	New cancer-specific model	Same as development	Diagnostic classification	Precision; Recall ; F1-Score; Specificity	Supervised	NA	NA	NA	Research prototype
852	Zhou 2023	A cross-institutional evaluation on breast cancer phenotyping NLP algorithms on electronic health records.	Consensus	10.1016/j.csbj.2023.08.018	United States of America	2023	Other/nos	Pathology reports; Other EHR text	English	Multiple institutions	In-house/restricted data	Not reported		Breast cancer											CRF	RNN	BERT	Clinical BERT	Context-free embeddings	New cancer-specific model	Different site	Information extraction	F1-Score	Supervised	NA	NA	Domain-specific PLM	Research prototype
830	AbedianKalkhoran 2023	A text-mining approach to study the real-world effectiveness and potentially fatal immune-related adverse events of PD-1 and PD-L1 inhibitors in older patients with stage III/IV non-small cell lung cancer.	Consensus	https://doi.org/10.1186/s12885-023-10701-z	Netherlands	2023	Other/nos	Pathology reports; Radiology reports ; Structured data	Other	Multiple institutions	In-house/restricted data	Reported	Age; Gender; Cancer Stage/Metastasis; Treatment/management	Lung cancer									UMLS	Rule_based						Existing tool		Information extraction ; Cohort/Trial matching		No information	Language specific model	NA	NA	Research prototype
711	Benedum 2023	Replication of Real-World Evidence in Oncology Using Electronic Health Record Data Extracted by Machine Learning.	Consensus	10.3390/cancers15061853	United States of America	2023	Consultation notes; Discharge summaries	Pathology reports; Radiology reports ; Other medical investig. reports; Structured data	English	Multiple institutions	Available on reasonable request	Reported	Age; Gender; Race; Ethnicity; Cancer Stage/Metastasis; Treatment/management; Receptor/mutation/biomarker status	Lung cancer									Domain-specific dictionary	Rule_based	Trees	RNN				New cancer-specific model		Information extraction	Other	Supervised	NA	NA	NA	Research prototype
691	Li 2018	Extraction of Information Related to Adverse Drug Events from Electronic Health Record Notes: Design of an End-to-End Model Based on Deep Learning.	Consensus	10.2196/12159	United States of America	2018	Other/nos		English	Single institution	Publicly available	Not reported		Other/nos		1089	876		213							RNN			Contextual embeddings	New cancer-specific model	Same as development	Information extraction	Precision; Recall ; F1-Score	Supervised	NA	NA	NA	Research prototype
656	Zitu 2023	Generalizability of machine learning methods in detecting adverse drug events from clinical narratives in electronic medical records.	Consensus	10.3389/fphar.2023.1218679	United States of America	2023	Discharge summaries; Other/nos		English	Multiple institutions	In-house/restricted data	Not reported		Other/nos											SVM	CNN; RNN	BERT	Clinical BERT	Contextual embeddings	New cancer-specific model	Different site	Information extraction	Precision; Recall ; F1-Score	Supervised	NA	NA	Domain-specific PLM	Research prototype
654	Leis 2022	Exploring the Association of Cancer and Depression in Electronic Health Records: Combining Encoded Diagnosis and Mining Free-Text Clinical Notes.	Consensus	10.2196/39003	Spain	2022	Other/nos		Other	Multiple institutions	In-house/restricted data	Reported	Age; Cancer Stage/Metastasis	Breast cancer; Colorectal cancer		949							UMLS	Rule_based						Existing tool	Same as development	Information extraction		Supervised	Language specific model	NA	NA	Research prototype
617	MuÃ±oz 2023	Development of a predictive model of venous thromboembolism recurrence in anticoagulated cancer patients using machine learning.	Consensus	10.1016/j.thromres.2023.06.015	Spain	2023	Consultation notes; Admission notes; Discharge summaries; Other/nos	Pathology reports; Other medical investig. reports	Spanish	Multiple institutions		Reported	Age; Gender; Comorbidities	Bladder cancer; Brain & CNS; Breast cancer; Cervical cancer; Colorectal cancer; Other/nos; Other/nos; Leukemia; Lung cancer; Oesophageal cancer; Ovarian cancer; Pancreatic cancer; Prostate cancer; Stomach cancer; Other/nos; Other/nos									UMLS	Rule_based	Logistic regression ; Trees	CNN			Context-free embeddings	Existing tool		Information extraction ; Prognostic classification	Accuracy; Precision; Recall ; F1-Score; AUC-ROC	Supervised	Language specific model	NA	NA	Research prototype
616	Zhu 2020	Automatically Identifying Financial Stress Information from Clinical Notes for Patients with Prostate Cancer.	Consensus	10.61545/CRR-1-102	United States of America	2020	Consultation notes; Progress notes; Discharge summaries; Other/nos	Other EHR text	English	Single institution	Available on reasonable request	Reported	Age; Race; Ethnicity	Prostate cancer	4195		150990		55516	3138		1057	UMLS	Rule_based						Existing tool	Same as development	Information extraction	Precision; Recall ; F1-Score	Supervised	NA	NA	NA	Research prototype
612	Roszik 2022	Real-World Studies Link Nonsteroidal Anti-inflammatory Drug Use to Improved Overall Lung Cancer Survival.	Consensus	10.1158/2767-9764.CRC-22-0179	United States of America	2022	Other/nos		English	Multiple institutions	Available on reasonable request	Reported	Age; Gender; Race; Risk exposure; Comorbidities; Cancer Stage/Metastasis; Treatment/management	Lung cancer																Existing tool		Information extraction		No information	NA	NA	NA	Research prototype
610	Guan 2019	Natural language processing and recurrent network models for identifying genomic mutation-associated cancer treatment change from patient progress notes.	Consensus	10.1093/jamiaopen/ooy061	United States of America	2019	Progress notes	Other medical investig. reports	English	Single institution	No statement provided	Not reported		Other/nos	44	452	298		154	29		15			Naive Bayes Classifier; k-Nearest Neighbors Classifier ; Logistic regression ; SVM; Trees; CRF	RNN			TF-IDF; Context-free embeddings	New cancer-specific model	Same as development	Diagnostic classification	Accuracy; Precision; Recall ; F1-Score	Supervised	NA	NA	NA	Research prototype
596	LÃ¶be 2018	Towards Phenotyping of Clinical Trial Eligibility Criteria.	Consensus	10.3233/978-1-61499-858-7-293	Germany	2018	Progress notes	Other medical investig. reports	German	Single institution	No statement provided	Not reported		Breast cancer; Oesophageal cancer; Stomach cancer	101	212							cTAKES							New cancer-specific model	Same as development	Information extraction ; Cohort/Trial matching	Accuracy; Precision; Recall ; F1-Score	Supervised	Language specific model	NA	NA	Research prototype
564	Bozkurt 2022	Expanding the Secondary Use of Prostate Cancer Real World Data: Automated Classifiers for Clinical and Pathological Stage.	Consensus	10.3389/fdgth.2022.793316	United States of America	2022	Progress notes; Discharge summaries; Operative notes; Other/nos	Pathology reports; Radiology reports	English	Single institution	Publicly available	Reported	Age; Race; Ethnicity; Risk exposure; Cancer Stage/Metastasis; Treatment/management	Prostate cancer	1200					960		240	NCBO BioPortal; Domain-specific dictionary	Rule_based	SVM				N-grams; Context-free embeddings	New cancer-specific model	Same as development	Information extraction ; Diagnostic classification	Precision; Recall ; F1-Score	Supervised	NA	NA	NA	Research prototype
548	AAlAbdulsalam 2018	Automated Extraction and Classification of Cancer Stage Mentions fromUnstructured Text Fields in a Central Cancer Registry.	Consensus	PMCID: PMC5961766	United States of America	2018	Other/nos	Pathology reports	English	Multiple institutions	No statement provided	Not reported		Colorectal cancer; Lung cancer; Prostate cancer	300	810	405	135	270				cTAKES	Rule_based	CRF					New cancer-specific model	Same as development	Information extraction ; Diagnostic classification	Precision; Recall ; F1-Score	Supervised	NA	NA	NA	Research prototype
513	Wang 2024	Evaluation of an artificial intelligence-based clinical trial matching system in Chinese patients with hepatocellular carcinoma: a retrospective study.	Consensus	10.1186/s12885-024-11959-7	China	2024	Other/nos	Pathology reports; Radiology reports ; Other medical investig. reports; Structured data	Chinese	Single institution	Publicly available	Reported	Age; Cancer Stage/Metastasis	Liver cancer						1053		3064	UMLS	Rule_based		CNN				New cancer-specific model	Same as development	Information extraction ; Cohort/Trial matching; Named entity normalisation	Accuracy; Precision; Recall ; Specificity; Other	Supervised	Language specific model	NA	NA	Research prototype
455	Mehrabi 2015	Identification of Patients with Family History of Pancreatic Cancer--Investigation of an NLP System Portability.	Consensus		United States of America	2015	Other/nos		English	Single institution	No statement provided	Not reported		Pancreatic cancer									Other	Rule_based						New cancer-specific model	Different site	Information extraction	Precision; Recall ; F1-Score	Supervised	NA	NA	NA	Research prototype
412	Agaronnik 2020	Use of Natural Language Processing to Assess Frequency of Functional Status Documentation for Patients Newly Diagnosed With Colorectal Cancer.	Consensus	10.1001/jamaoncol.2020.2708	United States of America	2020	Other/nos		English	Multiple institutions	No statement provided	Reported	Age	Colorectal cancer				930					Domain-specific dictionary	Rule_based						Existing tool		Information extraction	Precision	Supervised	NA	NA	NA	Research prototype
409	Palmer 2019	Building a tobacco user registry by extracting multiple smoking behaviors from clinical notes.	Consensus	10.1186/s12911-019-0863-3	United States of America	2019	Consultation notes		English	Single institution	Available on reasonable request	Reported	Age	Lung cancer			533	223						Rule_based	SVM					New cancer-specific model	Different site	Information extraction ; Diagnostic classification	Precision; Recall ; F1-Score; Specificity	Supervised	NA	NA	NA	Research prototype
395	Gray 2022	Leveraging an Informatics Approach to Identify an Unmet Clinical Need for BRCA1/2 Testing Among Patients With Ovarian Cancer.	Consensus	10.1200/CCI.22.00034	United States of America	2022	Consultation notes; Progress notes; Discharge summaries	Other medical investig. reports	English	Multiple institutions	No statement provided	Reported	Age; Gender; Race; Ethnicity; Risk exposure	Ovarian cancer			2749		6139					Rule_based						Existing tool	Same as development	Information extraction	Precision; Recall ; F1-Score	Supervised	NA	NA	NA	Research prototype
384	Adamson 2023	Approach to machine learning for extraction of real-world data variables from electronic health records.	Consensus	10.3389/fphar.2023.1180962	United States of America	2023	Consultation notes; Discharge summaries	Pathology reports; Radiology reports ; Other EHR text	English	Multiple institutions	Available on reasonable request	Not reported		Lung cancer										Rule_based	Other	RNN	BERT		Context-free embeddings; Contextual embeddings	New cancer-specific model	Same as development	Information extraction ; Diagnostic classification	Precision; Recall	Supervised	NA	NA	NA	Research prototype
374	Araki 2023	Developing Artificial Intelligence Models for Extracting Oncologic Outcomes from Japanese Electronic Health Records.	Consensus	10.1007/s12325-022-02397-7	Japan	2023	Progress notes; Discharge summaries	Radiology reports	Japanese	Multiple institutions	Available on reasonable request	Reported	Age; Gender; Risk exposure; Cancer Stage/Metastasis; Treatment/management	Lung cancer		1029									Naive Bayes Classifier		BERT		TF-IDF; Contextual embeddings	New cancer-specific model	Same as development	Diagnostic classification	Accuracy; Precision; Recall ; F1-Score	Supervised	Language specific model; Language specific pretrained model	Language specific pretrained model	NA	Research prototype
368	Nunes 2019	U.S. prevalence of endocrine therapy-naÃ¯ve locally advanced or metastatic breast cancer.	Consensus	10.3747/co.26.4163	United States of America	2019	Other/nos	Structured data	English	Multiple institutions		Reported	Age; Gender; Race; Risk exposure; Cancer Stage/Metastasis; Receptor/mutation/biomarker status	Breast cancer										Rule_based						Existing tool		Information extraction	Other	No information	NA	NA	NA	Research prototype
338	Li 2019	An investigation of single-domain and multidomain medication and adverse drug event relation extraction from electronic health record notes using advanced deep learning models.	Consensus	10.1093/jamia/ocz018	United States of America	2019	Other/nos		English	Single institution	Publicly available	Not reported		Other/nos		1089	876		213							FNN; Capsule Networks				New cancer-specific model	Same as development	Information extraction	Precision; Recall ; F1-Score	Supervised	NA	NA	NA	Research prototype
333	Meystre 2019	Automatic trial eligibility surveillance based on unstructured clinical data.	Consensus	10.1016/j.ijmedinf.2019.05.018	United States of America	2019	Other/nos	Structured data	English	Single institution	No statement provided	Reported	Age; Gender; Race; Ethnicity; Cancer Stage/Metastasis; Receptor/mutation/biomarker status	Breast cancer	229	15124								Rule_based	SVM					New cancer-specific model	Same as development	Information extraction ; Cohort/Trial matching	Precision; Recall ; AUC-ROC	Supervised	NA	NA	NA	Research prototype
326	Stevens 2024	Applying and Improving a Publicly Available Medication NER Pipeline in a Clinical Cancer EMR.	Consensus	10.3233/SHTI231051	Australia	2024	Other/nos		English	Multiple institutions	No statement provided	Not reported		Lung cancer	1309	3139				657	324	328						Clinical BERT	Contextual embeddings	New cancer-specific model	Same as development	Information extraction	Precision; Recall ; F1-Score	Supervised	NA	NA	NA	Research prototype
317	Bozkurt 2019	Is it possible to automatically assess pretreatment digital rectal examination documentation using natural language processing? A single-centre retrospective study.	Consensus	10.1136/bmjopen-2018-027182	United States of America	2019	Other/nos		English	Single institution	Available on reasonable request	Reported	Age; Race; Ethnicity; Risk exposure; Cancer Stage/Metastasis; Treatment/management	Prostate cancer		301	101		200				NCBO BioPortal; Domain-specific dictionary	Rule_based					Context-free embeddings	Existing tool		Diagnostic classification	Precision; Recall	Supervised	NA	NA	NA	Research prototype
314	McGowan 2024	Can natural language processing be effectively applied for audit data analysis in gynaecological oncology at a UK cancer centre?	Consensus	10.1016/j.ijmedinf.2023.105306	United Kingdom	2024	Other/nos	Other EHR text	English	Single institution	No statement provided	Not reported		Ovarian cancer								150					GPT		Contextual embeddings	Existing tool		Information extraction	Other	Supervised	NA	NA	NA	Research prototype
306	Rumeng 2017	A hybrid Neural Network Model for Joint Prediction of Presence and Period Assertions of Medical Events in Clinical Notes.	Consensus		United States of America	2018	Progress notes; Discharge summaries		English	Single institution	No statement provided	Not reported			21	1089									SVM	RNN			Bag of Words	New cancer-specific model	Same as development	Information extraction	Accuracy	Supervised	NA	NA	NA	Research prototype
304	Petch 2023	Developing a Data and Analytics Platform to Enable a Breast Cancer Learning Health System at a Regional Cancer Center.	Consensus	10.1200/CCI.22.00182	Canada	2023	Other/nos	Pathology reports; Radiology reports	English	Multiple institutions	No statement provided	Not reported		Breast cancer			100	50	50					Rule_based						New cancer-specific model	Same as development	Information extraction	Accuracy; Precision; Recall ; F1-Score; Specificity; Other	Supervised	NA	NA	NA	Research prototype
290	Li 2020	Efficient and Accurate Extracting of Unstructured EHRs on Cancer Therapy Responses for the Development of RECIST Natural Language Processing Tools: Part I, the Corpus.	Consensus	10.1200/CCI.19.00147	United States of America	2020	Other/nos		English	Single institution	In-house/restricted data	Reported	Age; Gender; Risk exposure	Lung cancer	609					503	106			Rule_based						New cancer-specific model	Same as development	Information extraction ; Prognostic classification; Cohort/Trial matching	Accuracy	Supervised	NA	NA	NA	Research prototype
287	Gensheimer 2021	Automated model versus treating physician for predicting survival time of patients with metastatic cancer.	Consensus	10.1093/jamia/ocaa290	United States of America	2021	Other/nos	Radiology reports ; Structured data	English	Single institution	In-house/restricted data	Reported	Age; Gender; Cancer Stage/Metastasis; Treatment/management	Other/nos						11 680	2920	810			Other				Bag of Words	New cancer-specific model	Same as development	Prognostic classification	AUC-ROC	Not applicable	NA	NA	NA	Research prototype
285	Dai 2020	Cohort selection for clinical trials using multiple instance learning.	Consensus	https://doi.org/10.1016/j.jbi.2020.103438	Taiwan	2020	Other/nos	Other medical investig. reports	English	Multiple institutions	Publicly available	Not reported		Other/nos	288					202		86		Rule_based	SVM				TF-IDF	New cancer-specific model	Same as development	Cohort/Trial matching	F1-Score	Supervised	NA	NA	NA	Research prototype
284	Palmer 2019	Assessing data availability and quality within an electronic health record system through external validation against an external clinical data source.	Consensus	10.1186/s12911-019-0864-2	United States of America	2019	Consultation notes	Structured data	English	Single institution	Available on reasonable request	Reported	Age	Colorectal cancer; Lung cancer			533		1504					Rule_based	SVM					Existing tool	Different site	Information extraction ; Diagnostic classification; Cohort/Trial matching	Precision; Recall ; Specificity; Cohen's Kappa; Other	Supervised	NA	NA	NA	Research prototype
281	Kim 2019	A Study of Medical Problem Extraction for Better Disease Management.	Consensus	10.3233/SHTI190210	United States of America	2019	Other/nos		English	Single institution	No statement provided	Not reported		Breast cancer; Colorectal cancer; Lung cancer; Stomach cancer; Other/nos	154		495		275				Domain-specific dictionary	Rule_based	CRF				Context-free embeddings	New cancer-specific model	Same as development	Information extraction	Precision; Recall ; F1-Score	Supervised	NA	NA	NA	Research prototype
273	Laios 2023	RoBERTa-Assisted Outcome Prediction in Ovarian Cancer Cytoreductive Surgery Using Operative Notes.	Consensus	10.1177/10732748231209892	United Kingdom	2023	Operative notes	Structured data	English	Single institution	No statement provided	Reported	Age; Gender; Cancer Stage/Metastasis; Receptor/mutation/biomarker status	Ovarian cancer	555					444		111			Trees		BERT	Clinical BERT	Contextual emebedding; TF-IDF	New cancer-specific model	Same as development	Prognostic classification	Accuracy; Precision; Recall ; F1-Score; AUC-ROC; Other	Not applicable	NA	NA	General-domain PLM	Research prototype
272	An 2020	PASCAL: a pseudo cascade learning framework for breast cancer treatment entity normalization in Chinese clinical text.	Consensus	10.1186/s12911-020-01216-9	China	2020	Other/nos		Chinese	Multiple institutions	In-house/restricted data	Not reported		Breast cancer			188709	20968	52420							CNN			Contextual embeddings	New cancer-specific model	Same as development	Information extraction ; Named entity normalisation	Precision; Recall ; F1-Score	Supervised	Language specific model	NA	NA	Research prototype
267	Afzal 2017	Comprehensible knowledge model creation for cancer treatment decision making.	Consensus	http://dx.doi.org/10.1016/j.compbiomed.2017.01.010	South Korea	2017	Other/nos	Pathology reports; Other medical investig. reports	Other	Single institution	No statement provided	Not reported		Other/nos	1420	3052								Rule_based	Trees					New cancer-specific model	Same as development	Information extraction ; Diagnostic classification	Accuracy	Not applicable	Language specific model	NA	NA	Research prototype
263	Rahimian 2019	Significant and Distinctive n-Grams in Oncology Notes: A Text-Mining Method to Analyze the Effect of OpenNotes on Clinical Documentation.	Consensus	10.1200/CCI.19.00012	United States of America	2019	Consultation notes; Progress notes; Other/nos		English	Single institution	No statement provided	Not reported		Other/nos	36	102135									Clustering; Other					New cancer-specific model		Information extraction	Other	Not applicable	NA	NA	NA	Research prototype
259	Wang 2014	Extracting important information from Chinese Operation Notes with natural language processing methods.	Consensus	10.1016/j.jbi.2013.12.017	China	2014	Operative notes		Chinese	Single institution	No statement provided	Not reported		Liver cancer	115					86		29		Rule_based	CRF					New cancer-specific model	Same as development	Information extraction	Precision; Recall ; F1-Score	Supervised	Language specific model	NA	NA	Research prototype
252	Kersloot 2019	Automated SNOMED CT concept and attribute relationship detection through a web-based implementation of cTAKES.	Consensus	10.1186/s13326-019-0207-3	Netherlands	2019	Progress notes		English	Multiple institutions	No statement provided	Not reported		Lung cancer					98				cTAKES; UMLS; Domain-specific dictionary							New cancer-specific model		Information extraction	Precision; Recall ; F1-Score	Supervised	NA	NA	NA	Research prototype
248	Yuan 2020	Interactive Exploration of Longitudinal Cancer Patient Histories Extracted From Clinical Text.	Consensus	10.1200/CCI.19.00115	United States of America	2020	Other/nos		English	Single institution	No statement provided	Not reported		Other/nos									cTAKES							Existing tool		Information extraction		Supervised	NA	NA	NA	Research prototype
241	Weegar 2015	Finding Cervical Cancer Symptoms in Swedish Clinical Text using a Machine Learning Approach and NegEx.	Consensus		Sweden	2015	Other/nos		Other	Multiple institutions	No statement provided	Reported	Age; Gender	Cervical cancer					200					Rule_based	CRF					Existing tool		Information extraction	Precision; Recall ; F1-Score	Supervised	Language specific model	NA	NA	Research prototype
240	Carrell 2014	Using natural language processing to improve efficiency of manual chart abstraction in research: the case of breast cancer recurrence.	Consensus	10.1093/aje/kwt441	United States of America	2014	Progress notes	Pathology reports; Radiology reports	English	Multiple institutions	No statement provided	Reported	Age; Gender; Cancer Stage/Metastasis; Treatment/management	Breast cancer	1472					544		928	cTAKES; Domain-specific dictionary	Rule_based						Existing tool	Same as development	Information extraction ; Diagnostic classification	Precision; Recall ; F1-Score; Specificity	Supervised	NA	NA	NA	Research prototype
235	Joffe 2015	Expert guided natural language processing using one-class classification.	Consensus	10.1093/jamia/ocv010	United States of America	2015	Consultation notes		English	Single institution	No statement provided	Not reported		Breast cancer		176									SVM				Bag of Words	New cancer-specific model	Same as development	Diagnostic classification	Precision; Recall ; F1-Score	Supervised	NA	NA	NA	Research prototype
234	Naseri 2021	Development of a generalizable natural language processing pipeline to extract physician-reported pain from clinical reports: Generated using publicly-available datasets and tested on institutional clinical reports for cancer patients with bone metastases	Consensus	10.1016/j.jbi.2021.103864	Canada	2021	Consultation notes; Discharge summaries		English	Multiple institutions	Publicly available	Reported	Cancer Stage/Metastasis; Treatment/management	Other/nos		1249	1099	120	30				MetaMap; UMLS; Domain-specific dictionary	Rule_based					Context-free embeddings	New cancer-specific model	Different site	Information extraction ; Diagnostic classification	Precision; Recall ; F1-Score; AUC-ROC	Supervised	NA	NA	NA	Research prototype
233	Jin 2021	Research on the Construction and Application of Breast Cancer-Specific Database System Based on Full Data Lifecycle.	Consensus	10.3389/fpubh.2021.712827	China	2021	Progress notes; Other/nos	Pathology reports	Chinese	Single institution	Available on reasonable request	Reported	Age; Gender; Risk exposure; Comorbidities; Cancer Stage/Metastasis; Receptor/mutation/biomarker status	Breast cancer																		Information extraction	Accuracy	Supervised	Language specific model	NA	NA	Research prototype
227	Narayan 2023	Evaluation of a Natural Language Processing Model to Identify and Characterize Patients in the United States With High-Risk Non-Muscle-Invasive Bladder Cancer.	Consensus	10.1200/CCI.23.00096	United States of America	2023	Progress notes; Operative notes	Pathology reports	English	Single institution	In-house/restricted data	Reported	Age; Cancer Stage/Metastasis; Treatment/management	Bladder cancer	140					114		26				RNN	BERT		Contextual embeddings	New cancer-specific model	Same as development	Information extraction ; Cohort/Trial matching	Precision; Recall ; F1-Score; AUC-ROC	Supervised	NA	NA	NA	Research prototype
225	Zhou 2022	Moving toward a standardized diagnostic statement of pituitary adenoma using an information extraction model: a real-world study based on electronic medical records.	Consensus	10.1186/s12911-022-02031-0	China	2022	Discharge summaries; Other/nos		Chinese	Single institution	Available on reasonable request	Not reported		Brain & CNS									Domain-specific dictionary	Rule_based						Existing tool	Same as development	Information extraction	Precision; Recall ; F1-Score	Supervised	Language specific model	NA	NA	Research prototype
223	Zhao 2021	Generating real-world evidence from unstructured clinical notes to examine clinical utility of genetic tests: use case in BRCAness.	Consensus	10.1186/s12911-020-01364-y	United States of America	2021	Other/nos		English	Multiple institutions	In-house/restricted data	Not reported		Breast cancer; Cervical cancer; Ovarian cancer; Other/nos	196								MedTagger; UMLS	Rule_based	Trees					New cancer-specific model	Same as development	Information extraction	Precision; Recall ; F1-Score	Supervised	NA	NA	NA	Research prototype
213	Ribelles 2021	Machine learning and natural language processing (NLP) approach to predict early progression to first-line treatment in real-world hormone receptor-positive (HR+)/HER2-negative advanced breast cancer patients.	Consensus	10.1016/j.ejca.2020.11.030	Spain	2021	Consultation notes		Spanish	Multiple institutions	No statement provided	Reported	Age; Cancer Stage/Metastasis; Treatment/management; Receptor/mutation/biomarker status	Breast cancer	610										Naive Bayes Classifier; SVM; Trees; Other				Bag of Words	New cancer-specific model	Same as development	Prognostic classification	Recall ; AUC-ROC; Specificity	Supervised	Language specific model	NA	NA	Research prototype
212	Li 2023	An interpretable deep learning framework for predicting liver metastases in postoperative colorectal cancer patients using natural language processing and clinical data integration.	Consensus	10.1002/cam4.6523	China	2023	Admission notes	Structured data	Chinese	Single institution	In-house/restricted data	Reported	Age; Gender; Risk exposure; Treatment/management	Colorectal cancer	1463										k-Nearest Neighbors Classifier ; SVM; Trees		BERT		Contextual embeddings	New cancer-specific model	Same as development	Diagnostic classification	Accuracy; Precision; Recall ; F1-Score	Not applicable	Language specific pretrained model	NA	NA	Research prototype
211	Banerjee 2018	Probabilistic Prognostic Estimates of Survival in Metastatic Cancer Patients (PPES-Met) Utilizing Free-Text Clinical Narratives.	Consensus	10.1038/s41598-018-27946-5	United States of America	2018	Discharge summaries; Operative notes; Other/nos	Radiology reports ; Other EHR text	English	Single institution	No statement provided	Reported	Age; Gender; Cancer Stage/Metastasis	Breast cancer; Cervical cancer; Colorectal cancer; Other/nos; Other/nos; Other/nos; Other/nos; Lung cancer; Melanoma of the skin; Ovarian cancer; Stomach cancer; Other/nos; Other/nos	13896					10293	1785	1818	Other			RNN			Context-free embeddings	New cancer-specific model	Same as development	Prognostic classification	Accuracy; AUC-ROC	Not applicable	NA	NA	NA	Research prototype
205	Coquet 2019	Comparison of orthogonal NLP methods for clinical phenotyping and assessment of bone scan utilization among prostate cancer patients.	Consensus	10.1016/j.jbi.2019.103184	United States of America	2019	Consultation notes; Progress notes; Other/nos	Radiology reports ; Other medical investig. reports; Structured data	English	Single institution	No statement provided	Reported	Age; Race; Ethnicity; Cancer Stage/Metastasis; Receptor/mutation/biomarker status	Prostate cancer	408	408	308		100	308		100		Rule_based		CNN			N-grams; Context-free embeddings	New cancer-specific model	Same as development	Information extraction ; Diagnostic classification	Precision; Recall ; F1-Score	Supervised	NA	NA	NA	Research prototype
204	Wang 2019	Achievability to Extract Specific Date Information for Cancer Research.	Consensus	PMID: 32308886	United States of America	2019	Other/nos	Pathology reports	English	Single institution	No statement provided	Not reported		Lung cancer; Other/nos						499		3611		Rule_based						New cancer-specific model	Same as development	Information extraction	Other	Supervised	NA	NA	NA	Research prototype
199	Bozkurt 2018	An Automated Feature Engineering for Digital Rectal Examination Documentation using Natural Language Processing.	Consensus	PMID: 30815067	United States of America	2018	Progress notes; Other/nos		English	Single institution	No statement provided	Reported	Age; Treatment/management	Prostate cancer	301					101		200	NCBO BioPortal; Domain-specific dictionary	Rule_based					N-grams; Context-free embeddings	New cancer-specific model	Same as development	Information extraction ; Diagnostic classification	Precision; Recall ; F1-Score	Supervised	NA	NA	NA	Research prototype
197	Breitenstein 2018	Electronic Health Record Phenotypes for Precision Medicine: Perspectives and Caveats From Treatment of Breast Cancer at a Single Institution.	Consensus	https://doi.org/10.1111/cts.12514	United States of America	2018	Other/nos	Pathology reports; Structured data	English	Single institution	No statement provided	Reported	Age; Gender; Treatment/management; Receptor/mutation/biomarker status	Breast cancer	871	19259				436		435	MedTagger	Rule_based						New cancer-specific model	Same as development	Information extraction ; Diagnostic classification	Precision; Recall ; F1-Score	Supervised	NA	NA	NA	Research prototype
194	Kotevski 2022	Evaluation of an automated Presidio anonymisation model for unstructured radiation oncology electronic medical records in an Australian setting.	Consensus	10.1016/j.ijmedinf.2022.104880	Australia	2022	Consultation notes; Admission notes; Progress notes	Pathology reports; Radiology reports ; Other medical investig. reports	English	Single institution	No statement provided	Not reported		Other/nos					300					Rule_based						New cancer-specific model		Patient de-identification	Precision; Recall ; F1-Score	Supervised	NA	NA	NA	Research prototype
185	Simoulin 2023	From free-text electronic health records to structured cohorts: Onconum, an innovative methodology for real-world data mining in breast cancer.	Consensus	10.1016/j.cmpb.2023.107693	France	2023	Progress notes; Discharge summaries; Other/nos	Pathology reports	French	Single institution	Publicly available	Not reported		Breast cancer								65		Rule_based					Context-free embeddings	New cancer-specific model	Same as development	Information extraction	Precision; Recall ; F1-Score; Other	Supervised	Language specific model	NA	NA	Research prototype
181	Luo 2021	A Computational Framework to Analyze the Associations Between Symptoms and Cancer Patient Attributes Post Chemotherapy Using EHR Data.	Consensus	10.1109/JBHI.2021.3117238	United States of America	2021	Other/nos		English	Single institution	No statement provided	Reported	Treatment/management	Breast cancer; Colorectal cancer									MetaMap		Clustering				Context-free embeddings	New cancer-specific model		Information extraction ; Topic modelling	Precision; Cosine Similarity	Weakly supervised	NA	NA	NA	Research prototype
179	Hong 2020	Annotation and extraction of age and temporally-related events from clinical histories.	Consensus	10.1186/s12911-020-01333-5	United States of America	2020	Discharge summaries		English	Single institution	Available on reasonable request	Not reported		Other/nos			60		30				UMLS	Rule_based						New cancer-specific model	Same as development	Information extraction	Precision; Recall	Supervised	NA	NA	NA	Research prototype
177	Hjaltelin 2023	Pancreatic cancer symptom trajectories from Danish registry data and free text in electronic health records.	Consensus	10.7554/eLife.84919	Denmark	2023	Other/nos		Other	Multiple institutions		Reported	Age; Gender	Pancreatic cancer					200			200	Domain-specific dictionary	Rule_based						New cancer-specific model	Same as development	Information extraction	Recall ; Specificity	Supervised	Language specific model	NA	NA	Research prototype
176	Sanyal 2021	Weakly supervised temporal model for prediction of breast cancer distant recurrence.	Consensus	10.1038/s41598-021-89033-6	United States of America	2021	Progress notes; Nursing notes	Pathology reports; Radiology reports ; Other medical investig. reports	English	Single institution	Available on reasonable request	Reported	Age; Gender; Race; Ethnicity; Risk exposure; Cancer Stage/Metastasis	Breast cancer						670		224				RNN			Context-free embeddings	New cancer-specific model	Same as development	Prognostic classification	AUC-ROC	Weakly supervised; Supervised	NA	NA	NA	Research prototype
173	Forsyth 2018	Machine Learning Methods to Extract Documentation of Breast Cancer Symptoms From Electronic Health Records.	Consensus	https://doi.org/10.1016/j.jpainsymman.2018.02.016	United States of America	2018	Consultation notes		English	Multiple institutions	No statement provided	Reported	Age; Gender; Race; Treatment/management	Breast cancer		10000	6400	1600	2000						CRF					New cancer-specific model	Same as development	Information extraction	Precision; Recall ; F1-Score	Supervised	NA	NA	NA	Research prototype
171	Wang 2020	Prediction of breast cancer distant recurrence using natural language processing and knowledge-guided convolutional neural network.	Consensus	10.1016/j.artmed.2020.101977	United States of America	2020	Progress notes; Other/nos	Pathology reports	English	Single institution	No statement provided	Not reported		Breast cancer	6447										Logistic regression ; SVM; Trees	CNN			Bag of Words; Context-free embeddings	New cancer-specific model	Same as development	Prognostic classification	Precision; Recall ; F1-Score; AUC-ROC; Specificity	Supervised	NA	NA	NA	Research prototype
169	Lin 2017	TEPAPA: a novel in silico feature learning pipeline for mining prognostic and associative factors from text-based electronic medical records.	Consensus	10.1038/s41598-017-07111-0	Australia	2017	Consultation notes; Other/nos	Pathology reports; Radiology reports	English	Single institution	No statement provided	Reported	Age; Gender; Risk exposure; Cancer Stage/Metastasis	Other/nos								189	UMLS; Domain-specific dictionary	Rule_based	Other					New cancer-specific model		Information extraction ; Diagnostic classification	AUC-ROC; Other	Not applicable	NA	NA	NA	Research prototype
166	Alba 2021	Ascertainment of Veterans With Metastatic Prostate Cancer in Electronic Health Records: Demonstrating the Case for Natural Language Processing.	Consensus	10.1200/CCI.21.00030	United States of America	2021	Other/nos	Radiology reports	English	Multiple institutions	No statement provided	Reported	Age; Race; Risk exposure	Prostate cancer		327							UMLS; UMLS; RxNorm; Other	Rule_based					Context-free embeddings	New cancer-specific model	Same as development	Information extraction	Precision; Recall ; Specificity	Supervised	NA	NA	NA	Research prototype
156	Kehl 2021	Artificial intelligence-aided clinical annotation of a large multi-cancer genomic dataset.	Consensus	10.1038/s41467-021-27358-6	United States of America	2021	Other/nos		English	Single institution	Available on reasonable request	Reported	Age; Gender; Race; Receptor/mutation/biomarker status	Breast cancer; Colorectal cancer; Lung cancer; Melanoma of the skin; Oesophageal cancer; Ovarian cancer; Pancreatic cancer; Prostate cancer; Stomach cancer; Other/nos	2747	32311				2197	274	275				CNN; RNN			N-grams	New cancer-specific model	Same as development	Diagnostic classification	Precision; Recall ; F1-Score; AUC-ROC; Specificity; Other	Supervised	NA	NA	NA	Research prototype
153	Wang 2016	Comparison of Three Information Sources for Smoking Information in Electronic Health Records.	Consensus	10.4137/CIN.S40604	United States of America	2016	Other/nos		English	Single institution	No statement provided	Reported	Age	Lung cancer	561	17816						561	MedTagger	Rule_based						New cancer-specific model	Same as development	Information extraction	Accuracy; Recall ; Specificity	Supervised	NA	NA	NA	Research prototype
152	Chen 2023	Natural Language Processing to Automatically Extract the Presence and Severity of Esophagitis in Notes of Patients Undergoing Radiotherapy.	Consensus	10.1200/CCI.23.00048	United States of America	2023	Other/nos	Structured data	English	Single institution	In-house/restricted data	Reported	Age; Gender; Race; Ethnicity; Treatment/management	Lung cancer	124	1524				1243	144	137		Rule_based			BERT	Clinical BERT	Bag of Words; TF-IDF; Contextual embeddings	New cancer-specific model	Same as development	Information extraction ; Diagnostic classification	Precision; Recall ; F1-Score; AUC-ROC	Supervised	NA	NA	Domain-specific PLM	Research prototype
149	deHond 2023	Predicting Depression Risk in Patients with Cancer Using Multimodal Data.	Consensus	10.2196/51925	Netherlands	2023	Other/nos	Structured data; Other EHR text	English	Multiple institutions	Available on reasonable request	Reported	Age; Gender; Race; Ethnicity; Risk exposure; Comorbidities; Cancer Stage/Metastasis; Treatment/management	Breast cancer; Colorectal cancer; Leukemia; Lung cancer; Prostate cancer; Other/nos	16159					10772		5387			Logistic regression		BERT		Contextual embeddings	New cancer-specific model	Same as development	Prognostic classification	Precision; AUC-ROC	Not applicable	NA	NA	NA	Research prototype
145	Luo 2021	Analyzing the symptoms in colorectal and breast cancer patients with or without type 2 diabetes using EHR data.	Consensus	10.1177/14604582211000785	United States of America	2021	Other/nos		English	Single institution	No statement provided	Reported	Age; Race; Risk exposure; Comorbidities; Cancer Stage/Metastasis; Treatment/management	Breast cancer; Colorectal cancer									MetaMap		Clustering				Context-free embeddings	New cancer-specific model		Information extraction	Cosine Similarity	Not applicable	NA	NA	NA	Research prototype
143	Hoogendoorn 2016	Utilizing uncoded consultation notes from electronic medical records for predictive modeling of colorectal cancer.	Consensus	10.1016/j.artmed.2016.03.003	Netherlands	2016	Consultation notes	Structured data	Other	Multiple institutions	No statement provided	Reported	Age	Colorectal cancer	90588	14600000							UMLS		Logistic regression ; Clustering					New cancer-specific model	Same as development	Information extraction ; Diagnostic classification	Precision; Recall ; F1-Score; AUC-ROC	Not applicable	Language specific model	NA	NA	Research prototype
142	Yu 2021	A Study of Social and Behavioral Determinants of Health in Lung Cancer Patients Using Transformers-based Natural Language Processing Models.	Consensus	PMID: 35309014	United States of America	2021	Other/nos		English	Single institution	No statement provided	Reported	Age; Gender; Ethnicity; Risk exposure	Lung cancer												RNN	BERT	Clinical BERT	Contextual embeddings	New cancer-specific model	Same as development	Information extraction	Precision; Recall ; F1-Score	Supervised	NA	NA	General-domain PLM	Research prototype
141	Levine 2019	Learning Health System for Breast Cancer: Pilot Project Experience.	Consensus	https://doi.org/10.1200/CCI.19.00032	Canada	2019	Consultation notes; Progress notes; Discharge summaries; Nursing notes; Operative notes	Pathology reports; Radiology reports ; Other medical investig. reports	English	Single institution	No statement provided	Reported	Cancer Stage/Metastasis	Breast cancer						50		19	UMLS	Rule_based						New cancer-specific model	Same as development	Information extraction	Precision; Recall ; F1-Score	Supervised	NA	NA	NA	Research prototype
134	Guin 2022	Extraction of Treatment Information From Electronic Health Records and Evaluation of Testosterone Recovery in Patients With Prostate Cancer.	Consensus	10.1200/CCI.22.00010	United States of America	2022	Other/nos		English	Single institution	Available on reasonable request	Reported	Age; Race; Ethnicity; Receptor/mutation/biomarker status	Prostate cancer					200				Domain-specific dictionary	Rule_based						Existing tool	Different site	Information extraction	Precision; Recall ; F1-Score	Supervised	NA	NA	NA	Research prototype
126	Lindvall 2022	Deep Learning for Cancer Symptoms Monitoring on the Basis of Electronic Health Record Unstructured Clinical Notes.	Consensus	https://doi.org/10.1200/CCI.21.00136	United States of America	2022	Progress notes		English	Single institution	In-house/restricted data	Reported	Age; Gender; Race	Other/nos			1125		100	870		97					BERT	Clinical BERT	Contextual embeddings	New cancer-specific model	Different site	Information extraction	Precision; Recall ; F1-Score	Supervised	NA	NA	General-domain PLM	Research prototype
120	Muhlestein 2021	Predicting Discharge Disposition Following Meningioma Resection Using a Multi-Institutional Natural Language Processing Model.	Consensus	10.1093/neuros/nyaa585	United States of America	2021	Operative notes	Radiology reports	English	Multiple institutions	No statement provided	Reported	Age; Gender; Race; Risk exposure; Comorbidities	Brain & CNS											Clustering; Trees				TF-IDF	New cancer-specific model	Same as development	Prognostic classification; Topic modelling	AUC-ROC	Not applicable	NA	NA	NA	Research prototype
116	Yang 2022	Context-Based Identification of Muscle Invasion Status in Patients With Bladder Cancer Using Natural Language Processing.	Consensus	10.1200/CCI.21.00097	United States of America	2022	Operative notes; Other/nos		English	Multiple institutions	Available on reasonable request	Reported	Age; Gender; Race; Ethnicity	Bladder cancer			1933		404	500		100		Rule_based						New cancer-specific model	Same as development	Information extraction	Accuracy; Precision; Recall ; F1-Score; Specificity	Supervised	NA	NA	NA	Research prototype
107	Koleck 2021	Characterizing shared and distinct symptom clusters in common chronic conditions through natural language processing of nursing notes.	Consensus	10.1002/nur.22190	United States of America	2021	Nursing notes		English	Single institution	In-house/restricted data	Reported	Age; Gender; Race; Ethnicity	Other/nos									Domain-specific dictionary	Rule_based						Existing tool		Information extraction		No information	NA	NA	NA	Research prototype
105	Yim 2017	Classification of hepatocellular carcinoma stages from free-text clinical and radiology reports.	Consensus	PMID: 29854257	United States of America	2017	Consultation notes	Radiology reports ; Structured data	English	Single institution	No statement provided	Not reported		Liver cancer	200	545								Rule_based						New cancer-specific model	Same as development	Information extraction ; Diagnostic classification	Precision; Recall ; F1-Score	Supervised	NA	NA	NA	Research prototype
103	Bitterman 2023	An End-to-End Natural Language Processing System for Automatically Extracting Radiation Therapy Events From Clinical Texts.	Consensus	https://doi.org/10.1016/j.ijrobp.2023.03.055	United States of America	2023	Other/nos	Other EHR text	English	Multiple institutions	In-house/restricted data	Not reported		Brain & CNS; Breast cancer; Colorectal cancer; Lung cancer; Prostate cancer		495	282	102	111				NCBO BioPortal				BERT	Clinical BERT	Contextual embeddings	New cancer-specific model	Same as development	Information extraction	Precision; Recall ; F1-Score	Supervised	NA	NA	Domain-specific PLM	Research prototype
99	Derton 2023	Natural Language Processing Methods to Empirically Explore Social Contexts and Needs in Cancer Patient Notes.	Consensus	10.1200/CCI.22.00196	United States of America	2023	Progress notes; Other/nos		English	Single institution	No statement provided	Reported	Age; Gender; Race; Risk exposure; Treatment/management	Lung cancer; Other/nos		230325	184260	23032	23033				UMLS		Logistic regression ; Trees		BERT	Clinical BERT	Contextual embeddings	New cancer-specific model	Same as development	Information extraction ; Diagnostic classification; Topic modelling	Precision; Recall ; F1-Score; Other	Supervised	NA	NA	General-domain PLM	Research prototype
95	Liu 2023	Leveraging natural language processing to identify eligible lung cancer screening patients with the electronic health record.	Consensus	10.1016/j.ijmedinf.2023.105136	United States of America	2023	Progress notes; Other/nos	Structured data	English	Single institution	No statement provided	Reported	Age; Gender; Race; Risk exposure	Lung cancer			400		50					Rule_based						New cancer-specific model	Same as development	Information extraction	Accuracy; Precision; Recall ; F1-Score	Supervised	NA	NA	NA	Research prototype
92	Elbers 2023	Sentiment analysis of medical record notes for lung cancer patients at the Department of Veterans Affairs.	Consensus	https://doi.org/10.1371/journal.pone.0280931	United States of America	2022	Other/nos		English	Multiple institutions	No statement provided	Not reported		Lung cancer									Domain-specific dictionary							New cancer-specific model	Same as development	Other	Other	Not applicable	NA	NA	NA	Research prototype
85	Banerjee 2019	Natural Language Processing Approaches to Detect the Timeline of Metastatic Recurrence of Breast Cancer.	Consensus	10.1200/CCI.19.00034	United States of America	2019	Progress notes	Pathology reports; Radiology reports	English	Multiple institutions	No statement provided	Reported	Age; Race; Ethnicity; Cancer Stage/Metastasis; Receptor/mutation/biomarker status	Breast cancer	894	173264	138704		34560	715		179	Domain-specific dictionary	Rule_based		FNN			Bag of Words	New cancer-specific model	Same as development	Diagnostic classification	Recall ; F1-Score; AUC-ROC; Specificity	Supervised	NA	NA	NA	Research prototype
83	Zhang 2019	Extracting comprehensive clinical information for breast cancer using deep learning methods.	Consensus	10.1016/j.ijmedinf.2019.103985	China	2019	Consultation notes; Progress notes; Discharge summaries; Operative notes	Pathology reports; Radiology reports	Chinese	Single institution	No statement provided	Not reported		Breast cancer	100	8473										RNN		Clinical BERT	Contextual embeddings	New cancer-specific model	Same as development	Information extraction	Precision; Recall ; F1-Score	Supervised	Language specific model; Language specific BioClinical pretrained model	Language specific BioClinical pretrained model	NA	Research prototype
81	Iyer 2023	Development of Electronic Health Record-Based Machine Learning Models to Predict Barrett's Esophagus and Esophageal Adenocarcinoma Risk.	Consensus	10.14309/ctg.0000000000000637	United States of America	2023	Other/nos	Pathology reports; Structured data	English	Multiple institutions		Reported	Age; Gender; Race; Risk exposure; Comorbidities; Treatment/management	Other/nos					15000					Rule_based			BERT		Contextual embeddings	New cancer-specific model		Diagnostic classification	Precision; Recall	Supervised	NA	NA	NA	Research prototype
80	Halpern 2016	Electronic medical record phenotyping using the anchor and learn framework.	Consensus	10.1093/jamia/ocw011,	United States of America	2016	Other/nos	Structured data	English	Single institution	In-house/restricted data	Not reported		Other/nos											Logistic regression				Bag of Words	New cancer-specific model		Diagnostic classification	AUC-ROC	Weakly supervised; Supervised	NA	NA	NA	Research prototype
78	Khor 2019	Extracting tumour prognostic factors from a diverse electronic record dataset in genito-urinary oncology.	Consensus	10.1016/j.ijmedinf.2018.10.008	Australia	2019	Other/nos	Pathology reports; Radiology reports	English	Single institution	No statement provided	Not reported		Prostate cancer	155	1054	386		668					Rule_based						New cancer-specific model	Same as development	Information extraction	F1-Score	Supervised	NA	NA	NA	Research prototype
74	Yu 2022	Assessing the Documentation of Social Determinants of Health for Lung Cancer Patients in Clinical Narratives.	Consensus	10.3389/fpubh.2022.778463	United States of America	2022	Other/nos		English	Single institution	Available on reasonable request	Reported	Age; Gender; Race; Ethnicity	Lung cancer													BERT		Contextual embeddings	New cancer-specific model	Same as development	Information extraction	Precision; Recall ; F1-Score	Supervised	NA	NA	NA	Research prototype
73	Fu 2020	Extracting and classifying diagnosis dates from clinical notes: A case study.	Consensus	10.1016/j.jbi.2020.103569	United States of America	2020	Progress notes; Other/nos	Pathology reports	English	Single institution	In-house/restricted data	Not reported		Other/nos			9553		4353	150		81		Rule_based						New cancer-specific model	Same as development	Information extraction	Recall	Supervised	NA	NA	NA	Research prototype
70	Zeng 2017	Contralateral Breast Cancer Event Detection Using Nature Language Processing.	Consensus	PMID: 29854260	United States of America	2017	Progress notes	Structured data	English	Single institution	No statement provided	Not reported		Breast cancer						744		319	MetaMap		SVM				TF-IDF	New cancer-specific model	Same as development	Information extraction ; Diagnostic classification	AUC-ROC	Supervised	NA	NA	NA	Research prototype
66	Zeng 2022	Uncovering interpretable potential confounders in electronic medical records.	Consensus	10.1038/s41467-022-28546-8	United States of America	2022	Other/nos		English	Single institution	Available on reasonable request	Reported	Age; Gender; Race; Ethnicity; Cancer Stage/Metastasis	Lung cancer; Prostate cancer											Linear Regression ; Other				TF-IDF	New cancer-specific model	Not applicable	Information extraction	Other	Not applicable	NA	NA	NA	Research prototype
64	Becker 2019	Natural language processing of German clinical colorectal cancer notes for guideline-based treatment evaluation.	Consensus	https://doi.org/10.1016/j.ijmedinf.2019.04.022	Germany	2019	Other/nos	Pathology reports; Radiology reports ; Other medical investig. reports; Other EHR text	German	Single institution	No statement provided	Reported	Age; Cancer Stage/Metastasis	Colorectal cancer	500	5506	2490	2513	503	225	225	50	UMLS	Rule_based						New cancer-specific model	Same as development	Information extraction	Accuracy; Precision; Recall ; F1-Score	Supervised	Language specific model	NA	NA	Research prototype
63	Ahmad 2023	BIR: Biomedical Information Retrieval System for Cancer Treatment in Electronic Health Record Using Transformers.	Consensus	https://doi.org/10.3390/s23239355	China	2023	Discharge summaries		English	Multiple institutions	Available on reasonable request	Not reported		Breast cancer; Cervical cancer; Lung cancer												RNN	BERT	Clinical BERT	N-grams; Context-free embeddings; Contextual embeddings	New cancer-specific model	Same as development	Information extraction	Accuracy; Precision; Recall ; F1-Score	Supervised	NA	NA	Domain-specific PLM	Research prototype
61	Delorme 2021	Natural Language Processing for Patient Selection in Phase I or II Oncology Clinical Trials.	Consensus	10.1200/CCI.21.00003	France	2021	Consultation notes		French	Single institution	No statement provided	Not reported		Lung cancer; Other/nos	1858					1337	257	264			Trees				N-grams; Context-free embeddings	New cancer-specific model	Same as development	Prognostic classification	Precision; Recall ; F1-Score; AUC-ROC	Not applicable	Language specific pretrained model	NA	NA	Research prototype
60	Zhou 2022	CancerBERT: a cancer domain-specific language model for extracting breast cancer phenotypes from electronic health records.	Consensus	10.1093/jamia/ocac040	United States of America	2022	Other/nos	Pathology reports	English	Single institution	No statement provided	Reported	Cancer Stage/Metastasis; Receptor/mutation/biomarker status	Breast cancer	21291								Domain-specific dictionary				BERT	Clinical BERT	Contextual embeddings	New cancer-specific model	Same as development	Information extraction	F1-Score	Supervised	NA	NA	Domain-specific PLM	Research prototype
58	Najafabadipour 2020	Reconstructing the patient's natural history from electronic health records.	Consensus	10.1016/j.artmed.2020.101860	Spain	2020		Other EHR text	Spanish	Single institution	No statement provided	Not reported		Lung cancer										Rule_based						New cancer-specific model	Same as development	Information extraction	Precision; Recall ; F1-Score	Supervised	Language specific model	NA	NA	Research prototype
57	Lindvall 2019	Natural Language Processing to Assess End-of-Life Quality Indicators in Cancer Patients Receiving Palliative Surgery.	Consensus	10.1089/jpm.2018.0326	United States of America	2019	Consultation notes; Admission notes; Discharge summaries; Operative notes		English	Single institution	No statement provided	Reported	Age; Gender; Race; Risk exposure	Other/nos									Domain-specific dictionary	Rule_based						Existing tool		Information extraction	Recall ; Specificity	Supervised	NA	NA	NA	Research prototype
51	Kehl 2020	Natural Language Processing to Ascertain Cancer Outcomes From Medical Oncologist Notes.	Consensus	https://doi.org/10.1200/CCI.20.00020	United States of America	2020	Consultation notes; Progress notes		English	Single institution	No statement provided	Reported	Age; Gender; Race; Treatment/management	Lung cancer						747	82	90				CNN; RNN			N-grams	New cancer-specific model	Same as development	Diagnostic classification	F1-Score; AUC-ROC	Supervised	NA	NA	NA	Research prototype
50	Hernandez-Boussard 2017	Mining Electronic Health Records to Extract Patient-Centered Outcomes Following Prostate Cancer Treatment.	Consensus		United States of America	2017	Other/nos		English	Multiple institutions	No statement provided	Reported	Age; Cancer Stage/Metastasis	Prostate cancer					200				UMLS; NCBO BioPortal	Rule_based						New cancer-specific model	Same as development	Information extraction	Precision; Recall ; F1-Score	Supervised	NA	NA	NA	Research prototype
48	Alkaitis 2021	Automated NLP Extraction of Clinical Rationale for Treatment Discontinuation in Breast Cancer.	Consensus	10.1200/CCI.20.00139	United States of America	2021	Other/nos		English	Single institution	No statement provided	Reported	Age; Gender; Cancer Stage/Metastasis; Treatment/management; Receptor/mutation/biomarker status	Breast cancer						4595	985	985			Logistic regression	CNN			N-grams	New cancer-specific model	Same as development	Diagnostic classification	AUC-ROC	Supervised	NA	NA	NA	Research prototype
46	Percha 2021	Natural language inference for curation of structured clinical registries from unstructured text.	Consensus	10.1093/jamia/ocab243	United States of America	2021	Other/nos	Pathology reports; Other medical investig. reports	English	Single institution	Available on reasonable request	Not reported	Age; Gender; Race; Ethnicity; Treatment/management	Breast cancer													BERT		Contextual embeddings	Existing tool		Information extraction	Other	Supervised	NA	NA	NA	Research prototype
45	Si 2018	A Frame-Based NLP System for Cancer-Related Information Extraction.	Consensus	PMID: 30815198	United States of America	2018	Other/nos		English	Multiple institutions	No statement provided	Not reported		Other/nos												RNN			Context-free embeddings	New cancer-specific model	Same as development	Information extraction	Accuracy; Precision; Recall ; F1-Score	Supervised	NA	NA	NA	Research prototype
42	MenasalvasRuiz 2018	Profiling Lung Cancer Patients Using Electronic Health Records.	Consensus	10.1007/s10916-018-0975-9	Spain	2018	Other/nos	Other EHR text	Spanish	Single institution	No statement provided	Not reported		Lung cancer									UMLS; Domain-specific dictionary	Rule_based						New cancer-specific model	Same as development	Information extraction	Other	Not applicable	Language specific model	NA	NA	Research prototype
38	Wang 2019	Natural language processing for populating lung cancer clinical research data.	Consensus	10.1186/s12911-019-0931-8	United States of America	2019	Other/nos	Pathology reports	English	Single institution	No statement provided	Reported	Cancer Stage/Metastasis; Treatment/management	Lung cancer										Rule_based		CNN			Context-free embeddings	New cancer-specific model	Same as development	Information extraction	Precision; Recall	Supervised	NA	NA	NA	Research prototype
34	Fang 2022	Extracting clinical named entity for pituitary adenomas from Chinese electronic medical records.	Consensus	https://doi.org/10.1186/s12911-022-01810-z	China	2022	Admission notes; Progress notes; Discharge summaries		Chinese	Single institution	Available on reasonable request	Not reported		Other/nos						300	100	100	Domain-specific dictionary	Rule_based	CRF	RNN	BERT		Contextual embeddings	New cancer-specific model	Same as development	Information extraction	Precision; Recall ; F1-Score	Supervised	Language specific model	NA	NA	Research prototype
32	DiMartino 2022	Identification of Uncontrolled Symptoms in Cancer Patients Using Natural Language Processing.	Consensus	10.1016/j.jpainsymman.2021.10.014	United States of America	2022	Admission notes; Progress notes; Discharge summaries; Nursing notes		English	Single institution	No statement provided	Reported	Age; Gender; Race; Cancer Stage/Metastasis; Treatment/management	Other/nos	296	15580				222		74	Domain-specific dictionary	Rule_based	Trees					New cancer-specific model	Same as development	Information extraction ; Diagnostic classification	Accuracy; Precision; Recall ; F1-Score; Specificity	Supervised	NA	NA	NA	Research prototype
30	Zeng 2021	Natural Language Processing to Identify Cancer Treatments With Electronic Medical Records.	Consensus	10.1200/CCI.20.00173	United States of America	2021	Consultation notes; Progress notes; Discharge summaries; Other/nos		English	Single institution	No statement provided	Reported	Age; Gender; Race; Ethnicity; Cancer Stage/Metastasis	Oesophageal cancer; Prostate cancer; Other/nos						2399		291			Logistic regression ; SVM; Trees	FNN			Bag of Words; Context-free embeddings	New cancer-specific model	Same as development	Diagnostic classification	Precision; Recall ; F1-Score	Supervised	NA	NA	NA	Research prototype
29	Kaka 2022	Pretrained Neural Networks Accurately Identify Cancer Recurrence in Medical Record.	Consensus	10.3233/SHTI220403	Canada	2022	Progress notes		English	Single institution	No statement provided	Not reported		Breast cancer; Colorectal cancer			228431		200731	1433		1204					BERT	Clinical BERT	Contextual embeddings	New cancer-specific model	Same as development	Diagnostic classification	Precision; Recall ; AUC-ROC; Specificity; Other	Supervised	NA	NA	Domain-specific PLM	Research prototype
25	Solarte-PabÃ³n 2023	Transformers for extracting breast cancer information from Spanish clinical narratives.	Consensus	10.1016/j.artmed.2023.102625	Spain	2023	Other/nos		Spanish	Single institution	Available on reasonable request	Not reported		Breast cancer		500											BERT	Clinical BERT	Contextual embeddings	New cancer-specific model	Same as development	Information extraction	Precision; Recall ; F1-Score	Supervised	Language specific pretrained model; Multi-lingual pretrained model; Language specific BioClinical pretrained model	BioClinical pretrained model	Domain-specific PLM	Research prototype
311	Prado 2023	Symptoms and signs of lung cancer prior to diagnosis: case-control study using electronic health records from ambulatory care within a large US-based tertiary care centre	Consensus	10.1136/bmjopen-2022-068832	United States of America	2023	Consultation notes; Admission notes; Progress notes; Discharge summaries; Nursing notes		English	Single institution	Available on reasonable request	Reported	Age; Gender; Race; Ethnicity	Lung cancer		270	170		100							RNN; FNN		Clinical BERT	Contextual embeddings	New cancer-specific model	Same as development	Information extraction	F1-Score	Supervised	NA	NA	NA	Research prototype

## Sheet: clinical- vs general domain PLM
covidence#	study_id	title	reviewer_name	doi	country	year	clinical_note_type	other_data	text_language	text_source	data_access	patient_characteristics	reported_characteristics	cancer_type	data_pts	data_docs	trainset_docs	valset_docs	testset_docs	trainset_pts	valset_pts	testset_pts	ontologies	rule_based	discrete_models	neural_networks	pretrained_language_models	pretrained_clinical_models	feature_vector	implementation_type	evaluation_data	nlp_application	metrics_reported	annotation_method	non_english_corpora_model	best_performing_non_english_corpora_model	best_perfoming_PLM	deployment_stage
9901	Rohanian 2023	Using Bottleneck Adapters to Identify Cancer in Clinical Notes under Low-Resource Constraints	Consensus	10.18653/v1/2023.bionlp-1.5	United Kingdom	2023	Other/nos		English	Multiple institutions	Available on reasonable request	Not reported		Other/nos			5563		1000							RNN	BERT	Clinical BERT	Context-free embeddings; Contextual embeddings	New cancer-specific model	Same as development	Diagnostic classification	Precision; Recall ; F1-Score	Supervised	NA	NA	General-domain PLM	Research prototype
9881	Paolo 2023	Named Entity Recognition in Italian Lung Cancer Clinical Reports using Transformers	Consensus	10.1109/BIBM58861.2023.10385778	Italy	2023	Consultation notes		Other	Single institution	Available on reasonable request	Not reported		Lung cancer	257												BERT	Clinical BERT	Contextual embeddings	New cancer-specific model	Same as development	Information extraction	Precision; Recall ; F1-Score	Supervised	Language specific pretrained model; Multi-lingual pretrained model; Language specific BioClinical pretrained model	Language specific BioClinical pretrained model	Domain-specific PLM	Research prototype
7028	Lopez-Garcia 2021	Transformers for Clinical Coding in Spanish	Consensus	10.1109/ACCESS.2021.3080085	Spain	2021	Nursing notes; Other/nos	Pathology reports; Radiology reports	Spanish	Single institution	Publicly available	Not reported		Other/nos			501	500	300								BERT	Clinical BERT	Contextual embeddings	New cancer-specific model	Same as development	Information extraction	Precision; Recall ; F1-Score; Mean Average Precision (MAP)	Supervised	Language specific BioClinical pretrained model	NA	Domain-specific PLM	Research prototype
1004	Liu 2022	MetBERT: a generalizable and pre-trained deep learning model for the prediction of metastatic cancer from clinical notes.	Consensus	PMID: 35854741	United States of America	2022	Discharge summaries		English	Single institution	Publicly available	Not reported		Other/nos		1610											BERT	Clinical BERT	Context-free embeddings	New cancer-specific model	Different site	Information extraction ; Diagnostic classification	Precision; Recall ; F1-Score	Supervised	NA	NA	Domain-specific PLM	Research prototype
852	Zhou 2023	A cross-institutional evaluation on breast cancer phenotyping NLP algorithms on electronic health records.	Consensus	10.1016/j.csbj.2023.08.018	United States of America	2023	Other/nos	Pathology reports; Other EHR text	English	Multiple institutions	In-house/restricted data	Not reported		Breast cancer											CRF	RNN	BERT	Clinical BERT	Context-free embeddings	New cancer-specific model	Different site	Information extraction	F1-Score	Supervised	NA	NA	Domain-specific PLM	Research prototype
656	Zitu 2023	Generalizability of machine learning methods in detecting adverse drug events from clinical narratives in electronic medical records.	Consensus	10.3389/fphar.2023.1218679	United States of America	2023	Discharge summaries; Other/nos		English	Multiple institutions	In-house/restricted data	Not reported		Other/nos											SVM	CNN; RNN	BERT	Clinical BERT	Contextual embeddings	New cancer-specific model	Different site	Information extraction	Precision; Recall ; F1-Score	Supervised	NA	NA	Domain-specific PLM	Research prototype
273	Laios 2023	RoBERTa-Assisted Outcome Prediction in Ovarian Cancer Cytoreductive Surgery Using Operative Notes.	Consensus	10.1177/10732748231209892	United Kingdom	2023	Operative notes	Structured data	English	Single institution	No statement provided	Reported	Age; Gender; Cancer Stage/Metastasis; Receptor/mutation/biomarker status	Ovarian cancer	555					444		111			Trees		BERT	Clinical BERT	Contextual emebedding; TF-IDF	New cancer-specific model	Same as development	Prognostic classification	Accuracy; Precision; Recall ; F1-Score; AUC-ROC; Other	Not applicable	NA	NA	General-domain PLM	Research prototype
152	Chen 2023	Natural Language Processing to Automatically Extract the Presence and Severity of Esophagitis in Notes of Patients Undergoing Radiotherapy.	Consensus	10.1200/CCI.23.00048	United States of America	2023	Other/nos	Structured data	English	Single institution	In-house/restricted data	Reported	Age; Gender; Race; Ethnicity; Treatment/management	Lung cancer	124	1524				1243	144	137		Rule_based			BERT	Clinical BERT	Bag of Words; TF-IDF; Contextual embeddings	New cancer-specific model	Same as development	Information extraction ; Diagnostic classification	Precision; Recall ; F1-Score; AUC-ROC	Supervised	NA	NA	Domain-specific PLM	Research prototype
142	Yu 2021	A Study of Social and Behavioral Determinants of Health in Lung Cancer Patients Using Transformers-based Natural Language Processing Models.	Consensus	PMID: 35309014	United States of America	2021	Other/nos		English	Single institution	No statement provided	Reported	Age; Gender; Ethnicity; Risk exposure	Lung cancer												RNN	BERT	Clinical BERT	Contextual embeddings	New cancer-specific model	Same as development	Information extraction	Precision; Recall ; F1-Score	Supervised	NA	NA	General-domain PLM	Research prototype
126	Lindvall 2022	Deep Learning for Cancer Symptoms Monitoring on the Basis of Electronic Health Record Unstructured Clinical Notes.	Consensus	https://doi.org/10.1200/CCI.21.00136	United States of America	2022	Progress notes		English	Single institution	In-house/restricted data	Reported	Age; Gender; Race	Other/nos			1125		100	870		97					BERT	Clinical BERT	Contextual embeddings	New cancer-specific model	Different site	Information extraction	Precision; Recall ; F1-Score	Supervised	NA	NA	General-domain PLM	Research prototype
103	Bitterman 2023	An End-to-End Natural Language Processing System for Automatically Extracting Radiation Therapy Events From Clinical Texts.	Consensus	https://doi.org/10.1016/j.ijrobp.2023.03.055	United States of America	2023	Other/nos	Other EHR text	English	Multiple institutions	In-house/restricted data	Not reported		Brain & CNS; Breast cancer; Colorectal cancer; Lung cancer; Prostate cancer		495	282	102	111				NCBO BioPortal				BERT	Clinical BERT	Contextual embeddings	New cancer-specific model	Same as development	Information extraction	Precision; Recall ; F1-Score	Supervised	NA	NA	Domain-specific PLM	Research prototype
99	Derton 2023	Natural Language Processing Methods to Empirically Explore Social Contexts and Needs in Cancer Patient Notes.	Consensus	10.1200/CCI.22.00196	United States of America	2023	Progress notes; Other/nos		English	Single institution	No statement provided	Reported	Age; Gender; Race; Risk exposure; Treatment/management	Lung cancer; Other/nos		230325	184260	23032	23033				UMLS		Logistic regression ; Trees		BERT	Clinical BERT	Contextual embeddings	New cancer-specific model	Same as development	Information extraction ; Diagnostic classification; Topic modelling	Precision; Recall ; F1-Score; Other	Supervised	NA	NA	General-domain PLM	Research prototype
63	Ahmad 2023	BIR: Biomedical Information Retrieval System for Cancer Treatment in Electronic Health Record Using Transformers.	Consensus	https://doi.org/10.3390/s23239355	China	2023	Discharge summaries		English	Multiple institutions	Available on reasonable request	Not reported		Breast cancer; Cervical cancer; Lung cancer												RNN	BERT	Clinical BERT	N-grams; Context-free embeddings; Contextual embeddings	New cancer-specific model	Same as development	Information extraction	Accuracy; Precision; Recall ; F1-Score	Supervised	NA	NA	Domain-specific PLM	Research prototype
60	Zhou 2022	CancerBERT: a cancer domain-specific language model for extracting breast cancer phenotypes from electronic health records.	Consensus	10.1093/jamia/ocac040	United States of America	2022	Other/nos	Pathology reports	English	Single institution	No statement provided	Reported	Cancer Stage/Metastasis; Receptor/mutation/biomarker status	Breast cancer	21291								Domain-specific dictionary				BERT	Clinical BERT	Contextual embeddings	New cancer-specific model	Same as development	Information extraction	F1-Score	Supervised	NA	NA	Domain-specific PLM	Research prototype
29	Kaka 2022	Pretrained Neural Networks Accurately Identify Cancer Recurrence in Medical Record.	Consensus	10.3233/SHTI220403	Canada	2022	Progress notes		English	Single institution	No statement provided	Not reported		Breast cancer; Colorectal cancer			228431		200731	1433		1204					BERT	Clinical BERT	Contextual embeddings	New cancer-specific model	Same as development	Diagnostic classification	Precision; Recall ; AUC-ROC; Specificity; Other	Supervised	NA	NA	Domain-specific PLM	Research prototype
25	Solarte-PabÃ³n 2023	Transformers for extracting breast cancer information from Spanish clinical narratives.	Consensus	10.1016/j.artmed.2023.102625	Spain	2023	Other/nos		Spanish	Single institution	Available on reasonable request	Not reported		Breast cancer		500											BERT	Clinical BERT	Contextual embeddings	New cancer-specific model	Same as development	Information extraction	Precision; Recall ; F1-Score	Supervised	Language specific pretrained model; Multi-lingual pretrained model; Language specific BioClinical pretrained model	BioClinical pretrained model	Domain-specific PLM	Research prototype
